# Supplementary material for: Effects of PUMILIO1 and PUMILIO2 knockdown on cardiomyogenic differentiation of human embryonic stem cells culture
Source: PLoS One. 2020 May 21;15(5):e0222373. doi: 10.1371/journal.pone.0222373 (PMC7241771; doi:10.1371/journal.pone.0222373)
Supplement: S2 Table — The GO terms were obtained with g:Profiler. (XLSX) [file pone.0222373.s005.xlsx]

## Sheet: gProfiler_10-10-2019_D1xD0
FUNCTION OF PUMILIO GENES IN HUMAN EMBRYONIC STEM CELLS AND THEIR ROLE IN STEMNESS AND CARDIOMYOGENESIS Silva, I.L.Z. et al.
Table Supplementary S2. Gene ontology analysis of mRNAs targets of PUM1 and PUM2 upregulated in 1 and 4 days of cardiomyogenesis. GO terms obtained with g:Profiler.
gProfiler_hsapiens_10-10-2019 09-10-20__intersections_pvalue0,05_FC1_D1vsD0_UP
source	term_name	term_id	adjusted_p_value	negative_log10_of_adjusted_p_value	term_size	query_size	intersection_size	effective_domain_size	intersections
GO:BP	negative regulation of biological process	GO:0048519	0.000645422	3.19016	5544	69	42	17855	ENSG00000107984,ENSG00000205358,ENSG00000013588,ENSG00000145192,ENSG00000143878,ENSG00000139318,ENSG00000111348,ENSG00000169715,ENSG00000150347,ENSG00000118137,ENSG00000163132,ENSG00000111077,ENSG00000104899,ENSG00000174775,ENSG00000163565,ENSG00000111913,ENSG00000154736,ENSG00000166401,ENSG00000087495,ENSG00000004799,ENSG00000135111,ENSG00000108379,ENSG00000185340,ENSG00000156463,ENSG00000154265…
GO:BP	animal organ development	GO:0048513	0.00232709	2.63319	3640	69	32	17855	ENSG00000108244,ENSG00000107984,ENSG00000145192,ENSG00000139318,ENSG00000150347,ENSG00000118137,ENSG00000163132,ENSG00000111077,ENSG00000104899,ENSG00000174775,ENSG00000163565,ENSG00000139292,ENSG00000111913,ENSG00000154736,ENSG00000150540,ENSG00000135111,ENSG00000108379,ENSG00000121966,ENSG00000136630,ENSG00000161798,ENSG00000151320,ENSG00000100292,ENSG00000137872,ENSG00000153071,ENSG00000180530…
GO:BP	regulation of multicellular organismal process	GO:0051239	0.00296299	2.52827	3291	69	30	17855	ENSG00000171246,ENSG00000107984,ENSG00000145192,ENSG00000143878,ENSG00000139318,ENSG00000111348,ENSG00000118137,ENSG00000163132,ENSG00000104899,ENSG00000174775,ENSG00000163565,ENSG00000154736,ENSG00000004799,ENSG00000135111,ENSG00000108379,ENSG00000067798,ENSG00000211448,ENSG00000003436,ENSG00000121966,ENSG00000136630,ENSG00000151320,ENSG00000100292,ENSG00000108557,ENSG00000137872,ENSG00000153071…
GO:BP	negative regulation of molecular function	GO:0044092	0.0031103	2.5072	1163	69	17	17855	ENSG00000107984,ENSG00000013588,ENSG00000145192,ENSG00000139318,ENSG00000118137,ENSG00000163132,ENSG00000174775,ENSG00000163565,ENSG00000111913,ENSG00000166401,ENSG00000087495,ENSG00000156463,ENSG00000003436,ENSG00000100292,ENSG00000153071,ENSG00000143816,ENSG00000185745
GO:BP	anatomical structure morphogenesis	GO:0009653	0.00360861	2.44266	2765	69	27	17855	ENSG00000171246,ENSG00000107984,ENSG00000143878,ENSG00000150347,ENSG00000118137,ENSG00000163132,ENSG00000169908,ENSG00000104899,ENSG00000174775,ENSG00000139292,ENSG00000111913,ENSG00000154736,ENSG00000135111,ENSG00000108379,ENSG00000121966,ENSG00000136630,ENSG00000161798,ENSG00000149573,ENSG00000100292,ENSG00000137872,ENSG00000153071,ENSG00000038382,ENSG00000111678,ENSG00000165272,ENSG00000143816…
GO:BP	negative regulation of developmental process	GO:0051093	0.00431681	2.36484	1057	69	16	17855	ENSG00000107984,ENSG00000145192,ENSG00000111348,ENSG00000163132,ENSG00000104899,ENSG00000135111,ENSG00000108379,ENSG00000154265,ENSG00000136630,ENSG00000108557,ENSG00000137872,ENSG00000038382,ENSG00000143816,ENSG00000159200,ENSG00000136999,ENSG00000184292
GO:BP	negative regulation of cellular component movement	GO:0051271	0.00471264	2.32674	386	69	10	17855	ENSG00000143878,ENSG00000111348,ENSG00000111913,ENSG00000108379,ENSG00000067798,ENSG00000174348,ENSG00000100292,ENSG00000137872,ENSG00000136999,ENSG00000184292
GO:BP	multicellular organism development	GO:0007275	0.00615424	2.21083	5514	69	40	17855	ENSG00000108244,ENSG00000171246,ENSG00000107984,ENSG00000145192,ENSG00000143878,ENSG00000139318,ENSG00000111348,ENSG00000150347,ENSG00000118137,ENSG00000163132,ENSG00000169908,ENSG00000111077,ENSG00000104899,ENSG00000174775,ENSG00000163565,ENSG00000139292,ENSG00000111913,ENSG00000154736,ENSG00000150540,ENSG00000135111,ENSG00000108379,ENSG00000067798,ENSG00000121966,ENSG00000136630,ENSG00000161798…
GO:BP	negative regulation of locomotion	GO:0040013	0.00619362	2.20806	398	69	10	17855	ENSG00000143878,ENSG00000111348,ENSG00000111913,ENSG00000108379,ENSG00000067798,ENSG00000174348,ENSG00000100292,ENSG00000137872,ENSG00000136999,ENSG00000184292
GO:BP	negative regulation of binding	GO:0051100	0.00894791	2.04828	170	69	7	17855	ENSG00000107984,ENSG00000163132,ENSG00000163565,ENSG00000111913,ENSG00000100292,ENSG00000153071,ENSG00000185745
GO:BP	system development	GO:0048731	0.0118746	1.92538	4970	69	37	17855	ENSG00000108244,ENSG00000171246,ENSG00000107984,ENSG00000145192,ENSG00000143878,ENSG00000139318,ENSG00000150347,ENSG00000118137,ENSG00000163132,ENSG00000111077,ENSG00000104899,ENSG00000174775,ENSG00000163565,ENSG00000139292,ENSG00000111913,ENSG00000154736,ENSG00000150540,ENSG00000135111,ENSG00000108379,ENSG00000067798,ENSG00000121966,ENSG00000136630,ENSG00000161798,ENSG00000151320,ENSG00000100292…
GO:BP	negative regulation of cell migration	GO:0030336	0.0121372	1.91588	336	69	9	17855	ENSG00000143878,ENSG00000111348,ENSG00000111913,ENSG00000067798,ENSG00000174348,ENSG00000100292,ENSG00000137872,ENSG00000136999,ENSG00000184292
GO:BP	tissue development	GO:0009888	0.0152158	1.8177	2090	69	22	17855	ENSG00000108244,ENSG00000107984,ENSG00000145192,ENSG00000143878,ENSG00000150347,ENSG00000163132,ENSG00000104899,ENSG00000139292,ENSG00000111913,ENSG00000135111,ENSG00000108379,ENSG00000121966,ENSG00000136630,ENSG00000151320,ENSG00000137872,ENSG00000153071,ENSG00000075426,ENSG00000165272,ENSG00000143816,ENSG00000159200,ENSG00000136999,ENSG00000184292
GO:BP	embryonic forelimb morphogenesis	GO:0035115	0.0166939	1.77744	33	69	4	17855	ENSG00000163132,ENSG00000135111,ENSG00000108379,ENSG00000143816
GO:BP	negative regulation of cell motility	GO:2000146	0.0176572	1.75308	352	69	9	17855	ENSG00000143878,ENSG00000111348,ENSG00000111913,ENSG00000067798,ENSG00000174348,ENSG00000100292,ENSG00000137872,ENSG00000136999,ENSG00000184292
GO:BP	anatomical structure development	GO:0048856	0.0211685	1.67431	6003	69	41	17855	ENSG00000108244,ENSG00000171246,ENSG00000107984,ENSG00000145192,ENSG00000143878,ENSG00000139318,ENSG00000111348,ENSG00000150347,ENSG00000118137,ENSG00000163132,ENSG00000169908,ENSG00000111077,ENSG00000104899,ENSG00000174775,ENSG00000163565,ENSG00000139292,ENSG00000111913,ENSG00000154736,ENSG00000150540,ENSG00000135111,ENSG00000108379,ENSG00000067798,ENSG00000121966,ENSG00000136630,ENSG00000161798…
GO:BP	negative regulation of cellular process	GO:0048523	0.0212367	1.67291	4865	69	36	17855	ENSG00000107984,ENSG00000013588,ENSG00000145192,ENSG00000143878,ENSG00000139318,ENSG00000111348,ENSG00000150347,ENSG00000118137,ENSG00000163132,ENSG00000111077,ENSG00000174775,ENSG00000163565,ENSG00000111913,ENSG00000166401,ENSG00000087495,ENSG00000004799,ENSG00000135111,ENSG00000108379,ENSG00000185340,ENSG00000156463,ENSG00000154265,ENSG00000067798,ENSG00000003436,ENSG00000174348,ENSG00000262655…
GO:BP	negative regulation of hydrolase activity	GO:0051346	0.0225824	1.64623	461	69	10	17855	ENSG00000145192,ENSG00000118137,ENSG00000174775,ENSG00000163565,ENSG00000166401,ENSG00000087495,ENSG00000156463,ENSG00000003436,ENSG00000143816,ENSG00000185745
GO:BP	head morphogenesis	GO:0060323	0.0296789	1.52755	38	69	4	17855	ENSG00000107984,ENSG00000150347,ENSG00000163132,ENSG00000108379
GO:BP	regulation of developmental process	GO:0050793	0.0323281	1.49042	2723	69	25	17855	ENSG00000107984,ENSG00000145192,ENSG00000143878,ENSG00000139318,ENSG00000111348,ENSG00000118137,ENSG00000163132,ENSG00000104899,ENSG00000111913,ENSG00000135111,ENSG00000108379,ENSG00000154265,ENSG00000121966,ENSG00000136630,ENSG00000151320,ENSG00000100292,ENSG00000108557,ENSG00000137872,ENSG00000153071,ENSG00000038382,ENSG00000165272,ENSG00000143816,ENSG00000159200,ENSG00000136999,ENSG00000184292
GO:BP	forelimb morphogenesis	GO:0035136	0.0403639	1.39401	41	69	4	17855	ENSG00000163132,ENSG00000135111,ENSG00000108379,ENSG00000143816
GO:BP	developmental process	GO:0032502	0.0469529	1.32834	6421	69	42	17855	ENSG00000108244,ENSG00000171246,ENSG00000107984,ENSG00000145192,ENSG00000143878,ENSG00000139318,ENSG00000111348,ENSG00000150347,ENSG00000118137,ENSG00000163132,ENSG00000169908,ENSG00000111077,ENSG00000104899,ENSG00000174775,ENSG00000163565,ENSG00000139292,ENSG00000111913,ENSG00000154736,ENSG00000150540,ENSG00000135111,ENSG00000108379,ENSG00000154265,ENSG00000067798,ENSG00000121966,ENSG00000136630…
GO:CC	collagen-containing extracellular matrix	GO:0062023	0.0302045	1.51993	402	69	8	18824	ENSG00000145192,ENSG00000118137,ENSG00000154736,ENSG00000166401,ENSG00000174348,ENSG00000262655,ENSG00000091986,ENSG00000136999
GO:CC	extracellular matrix	GO:0031012	0.0336013	1.47364	524	69	9	18824	ENSG00000145192,ENSG00000118137,ENSG00000154736,ENSG00000166401,ENSG00000108379,ENSG00000174348,ENSG00000262655,ENSG00000091986,ENSG00000136999

## Sheet: gProfiler_10-10-2019_D4xD0
FUNCTION OF PUMILIO GENES IN HUMAN EMBRYONIC STEM CELLS AND THEIR ROLE IN STEMNESS AND CARDIOMYOGENESIS Silva, I.L.Z. et al.
Table Supplementary S2. Gene ontology analysis of mRNAs targets of PUM1 and PUM2 upregulated in 1 and 4 days of cardiomyogenesis. GO terms obtained with g:Profiler.
gProfiler_hsapiens_10-10-2019 09-11-38__intersections_pvalue0,05_FC1_D4vsD0_UP
source	term_name	term_id	adjusted_p_value	negative_log10_of_adjusted_p_value	term_size	query_size	intersection_size	effective_domain_size	intersections
GO:MF	transcription regulatory region DNA binding	GO:0044212	0.0238795	1.62197	949	188	24	18062	ENSG00000163132,ENSG00000054598,ENSG00000137273,ENSG00000114251,ENSG00000173917,ENSG00000120093,ENSG00000108557,ENSG00000135111,ENSG00000170689,ENSG00000163565,ENSG00000175745,ENSG00000129514,ENSG00000099284,ENSG00000108001,ENSG00000150347,ENSG00000164093,ENSG00000179348,ENSG00000180530,ENSG00000114315,ENSG00000245848,ENSG00000171316,ENSG00000113580,ENSG00000101665,ENSG00000196498
GO:MF	regulatory region nucleic acid binding	GO:0001067	0.0242781	1.61479	950	188	24	18062	ENSG00000163132,ENSG00000054598,ENSG00000137273,ENSG00000114251,ENSG00000173917,ENSG00000120093,ENSG00000108557,ENSG00000135111,ENSG00000170689,ENSG00000163565,ENSG00000175745,ENSG00000129514,ENSG00000099284,ENSG00000108001,ENSG00000150347,ENSG00000164093,ENSG00000179348,ENSG00000180530,ENSG00000114315,ENSG00000245848,ENSG00000171316,ENSG00000113580,ENSG00000101665,ENSG00000196498
GO:MF	signaling receptor binding	GO:0005102	0.0307855	1.51165	1629	188	34	18062	ENSG00000114251,ENSG00000107984,ENSG00000075223,ENSG00000090932,ENSG00000108379,ENSG00000137872,ENSG00000104899,ENSG00000090776,ENSG00000113448,ENSG00000118137,ENSG00000171564,ENSG00000182985,ENSG00000154736,ENSG00000185340,ENSG00000183087,ENSG00000115594,ENSG00000021645,ENSG00000125845,ENSG00000169242,ENSG00000180530,ENSG00000068615,ENSG00000155760,ENSG00000136999,ENSG00000219438,ENSG00000115414…
GO:BP	multicellular organism development	GO:0007275	1.03985e-08	7.98303	5514	187	103	17855	ENSG00000163132,ENSG00000128918,ENSG00000054598,ENSG00000137273,ENSG00000108244,ENSG00000114251,ENSG00000173917,ENSG00000107984,ENSG00000120093,ENSG00000149972,ENSG00000075223,ENSG00000165757,ENSG00000090932,ENSG00000139292,ENSG00000136630,ENSG00000108557,ENSG00000108379,ENSG00000137872,ENSG00000135111,ENSG00000170689,ENSG00000163565,ENSG00000205683,ENSG00000175745,ENSG00000197467,ENSG00000104899…
GO:BP	animal organ morphogenesis	GO:0009887	1.55764e-08	7.80753	1079	187	39	17855	ENSG00000163132,ENSG00000128918,ENSG00000054598,ENSG00000137273,ENSG00000114251,ENSG00000173917,ENSG00000107984,ENSG00000120093,ENSG00000075223,ENSG00000136630,ENSG00000135111,ENSG00000197467,ENSG00000153071,ENSG00000129514,ENSG00000154736,ENSG00000165272,ENSG00000150347,ENSG00000164093,ENSG00000161798,ENSG00000115738,ENSG00000125845,ENSG00000169242,ENSG00000179348,ENSG00000114315,ENSG00000174775…
GO:BP	developmental process	GO:0032502	1.56555e-08	7.80533	6421	187	113	17855	ENSG00000163132,ENSG00000128918,ENSG00000054598,ENSG00000137273,ENSG00000108244,ENSG00000114251,ENSG00000173917,ENSG00000107984,ENSG00000120093,ENSG00000149972,ENSG00000165655,ENSG00000075223,ENSG00000165757,ENSG00000090932,ENSG00000139292,ENSG00000136630,ENSG00000108557,ENSG00000108379,ENSG00000137872,ENSG00000135111,ENSG00000170689,ENSG00000163565,ENSG00000205683,ENSG00000175745,ENSG00000197467…
GO:BP	embryo development	GO:0009790	3.50777e-08	7.45497	1005	187	37	17855	ENSG00000163132,ENSG00000128918,ENSG00000054598,ENSG00000137273,ENSG00000114251,ENSG00000173917,ENSG00000107984,ENSG00000120093,ENSG00000075223,ENSG00000090932,ENSG00000136630,ENSG00000108379,ENSG00000135111,ENSG00000170689,ENSG00000090776,ENSG00000129514,ENSG00000118137,ENSG00000115738,ENSG00000125845,ENSG00000169242,ENSG00000179348,ENSG00000114315,ENSG00000108175,ENSG00000245848,ENSG00000155760…
GO:BP	anatomical structure morphogenesis	GO:0009653	3.87354e-08	7.41189	2765	187	66	17855	ENSG00000163132,ENSG00000128918,ENSG00000054598,ENSG00000137273,ENSG00000114251,ENSG00000173917,ENSG00000107984,ENSG00000120093,ENSG00000075223,ENSG00000165757,ENSG00000090932,ENSG00000139292,ENSG00000136630,ENSG00000108379,ENSG00000137872,ENSG00000135111,ENSG00000197467,ENSG00000104899,ENSG00000153071,ENSG00000090776,ENSG00000129514,ENSG00000118137,ENSG00000171564,ENSG00000154736,ENSG00000143878…
GO:BP	system development	GO:0048731	4.70161e-08	7.32775	4970	187	95	17855	ENSG00000163132,ENSG00000128918,ENSG00000054598,ENSG00000137273,ENSG00000108244,ENSG00000114251,ENSG00000173917,ENSG00000107984,ENSG00000120093,ENSG00000149972,ENSG00000075223,ENSG00000165757,ENSG00000090932,ENSG00000139292,ENSG00000136630,ENSG00000108557,ENSG00000108379,ENSG00000137872,ENSG00000135111,ENSG00000170689,ENSG00000163565,ENSG00000205683,ENSG00000175745,ENSG00000197467,ENSG00000104899…
GO:BP	animal organ development	GO:0048513	4.82174e-08	7.3168	3640	187	78	17855	ENSG00000163132,ENSG00000128918,ENSG00000054598,ENSG00000137273,ENSG00000108244,ENSG00000114251,ENSG00000173917,ENSG00000107984,ENSG00000120093,ENSG00000075223,ENSG00000090932,ENSG00000139292,ENSG00000136630,ENSG00000108379,ENSG00000137872,ENSG00000135111,ENSG00000170689,ENSG00000163565,ENSG00000197467,ENSG00000104899,ENSG00000153071,ENSG00000090776,ENSG00000129514,ENSG00000099284,ENSG00000118137…
GO:BP	gland development	GO:0048732	1.16274e-07	6.93452	447	187	24	17855	ENSG00000163132,ENSG00000128918,ENSG00000054598,ENSG00000114251,ENSG00000120093,ENSG00000075223,ENSG00000136630,ENSG00000108379,ENSG00000135111,ENSG00000170689,ENSG00000129514,ENSG00000118137,ENSG00000150347,ENSG00000164093,ENSG00000160145,ENSG00000115738,ENSG00000125845,ENSG00000179348,ENSG00000114315,ENSG00000074527,ENSG00000245848,ENSG00000185737,ENSG00000196498,ENSG00000129757
GO:BP	anatomical structure development	GO:0048856	1.51551e-07	6.81944	6003	187	106	17855	ENSG00000163132,ENSG00000128918,ENSG00000054598,ENSG00000137273,ENSG00000108244,ENSG00000114251,ENSG00000173917,ENSG00000107984,ENSG00000120093,ENSG00000149972,ENSG00000075223,ENSG00000165757,ENSG00000090932,ENSG00000139292,ENSG00000136630,ENSG00000108557,ENSG00000108379,ENSG00000137872,ENSG00000135111,ENSG00000170689,ENSG00000163565,ENSG00000205683,ENSG00000175745,ENSG00000197467,ENSG00000104899…
GO:BP	regulation of multicellular organismal process	GO:0051239	1.82035e-07	6.73985	3291	187	72	17855	ENSG00000163132,ENSG00000054598,ENSG00000120457,ENSG00000114251,ENSG00000107984,ENSG00000120093,ENSG00000075223,ENSG00000165757,ENSG00000090932,ENSG00000136630,ENSG00000108557,ENSG00000108379,ENSG00000137872,ENSG00000135111,ENSG00000163565,ENSG00000175745,ENSG00000104899,ENSG00000153071,ENSG00000129514,ENSG00000113448,ENSG00000099284,ENSG00000118137,ENSG00000171564,ENSG00000139211,ENSG00000182985…
GO:BP	head development	GO:0060322	4.34223e-07	6.36229	791	187	31	17855	ENSG00000163132,ENSG00000128918,ENSG00000054598,ENSG00000114251,ENSG00000173917,ENSG00000107984,ENSG00000120093,ENSG00000108379,ENSG00000137872,ENSG00000135111,ENSG00000099284,ENSG00000139211,ENSG00000150347,ENSG00000164093,ENSG00000150540,ENSG00000115738,ENSG00000125845,ENSG00000121966,ENSG00000179348,ENSG00000183023,ENSG00000114315,ENSG00000187266,ENSG00000162946,ENSG00000136938,ENSG00000171316…
GO:BP	brain development	GO:0007420	4.93721e-07	6.30652	747	187	30	17855	ENSG00000163132,ENSG00000128918,ENSG00000054598,ENSG00000114251,ENSG00000173917,ENSG00000107984,ENSG00000120093,ENSG00000108379,ENSG00000137872,ENSG00000135111,ENSG00000099284,ENSG00000139211,ENSG00000164093,ENSG00000150540,ENSG00000115738,ENSG00000125845,ENSG00000121966,ENSG00000179348,ENSG00000183023,ENSG00000114315,ENSG00000187266,ENSG00000162946,ENSG00000136938,ENSG00000171316,ENSG00000185737…
GO:BP	regulation of developmental process	GO:0050793	1.53086e-06	5.81506	2723	187	62	17855	ENSG00000163132,ENSG00000054598,ENSG00000114251,ENSG00000107984,ENSG00000120093,ENSG00000075223,ENSG00000165757,ENSG00000090932,ENSG00000136630,ENSG00000108557,ENSG00000108379,ENSG00000137872,ENSG00000135111,ENSG00000175745,ENSG00000104899,ENSG00000153071,ENSG00000129514,ENSG00000099284,ENSG00000118137,ENSG00000171564,ENSG00000139211,ENSG00000143878,ENSG00000165272,ENSG00000144579,ENSG00000109099…
GO:BP	nervous system development	GO:0007399	1.94684e-06	5.71067	2395	187	57	17855	ENSG00000163132,ENSG00000128918,ENSG00000054598,ENSG00000114251,ENSG00000173917,ENSG00000107984,ENSG00000120093,ENSG00000149972,ENSG00000075223,ENSG00000090932,ENSG00000136630,ENSG00000108379,ENSG00000137872,ENSG00000135111,ENSG00000205683,ENSG00000175745,ENSG00000090776,ENSG00000129514,ENSG00000099284,ENSG00000118137,ENSG00000139211,ENSG00000198795,ENSG00000144579,ENSG00000109099,ENSG00000164093…
GO:BP	mesenchyme development	GO:0060485	2.0236e-06	5.69387	280	187	18	17855	ENSG00000163132,ENSG00000128918,ENSG00000054598,ENSG00000137273,ENSG00000114251,ENSG00000075223,ENSG00000090932,ENSG00000137872,ENSG00000104899,ENSG00000153071,ENSG00000090776,ENSG00000129514,ENSG00000164093,ENSG00000125845,ENSG00000169242,ENSG00000114315,ENSG00000115414,ENSG00000101665
GO:BP	tissue development	GO:0009888	3.04703e-06	5.51612	2090	187	52	17855	ENSG00000163132,ENSG00000128918,ENSG00000054598,ENSG00000137273,ENSG00000108244,ENSG00000114251,ENSG00000173917,ENSG00000107984,ENSG00000120093,ENSG00000075223,ENSG00000090932,ENSG00000139292,ENSG00000136630,ENSG00000108379,ENSG00000137872,ENSG00000135111,ENSG00000104899,ENSG00000153071,ENSG00000090776,ENSG00000129514,ENSG00000113448,ENSG00000099284,ENSG00000143878,ENSG00000165272,ENSG00000150347…
GO:BP	mesenchymal cell differentiation	GO:0048762	3.26917e-06	5.48556	221	187	16	17855	ENSG00000163132,ENSG00000128918,ENSG00000054598,ENSG00000137273,ENSG00000114251,ENSG00000075223,ENSG00000137872,ENSG00000153071,ENSG00000090776,ENSG00000129514,ENSG00000164093,ENSG00000125845,ENSG00000169242,ENSG00000114315,ENSG00000115414,ENSG00000101665
GO:BP	embryonic morphogenesis	GO:0048598	6.93985e-06	5.15865	593	187	25	17855	ENSG00000163132,ENSG00000128918,ENSG00000054598,ENSG00000137273,ENSG00000114251,ENSG00000173917,ENSG00000107984,ENSG00000120093,ENSG00000136630,ENSG00000108379,ENSG00000135111,ENSG00000118137,ENSG00000115738,ENSG00000169242,ENSG00000179348,ENSG00000114315,ENSG00000155760,ENSG00000171316,ENSG00000115414,ENSG00000186716,ENSG00000111913,ENSG00000171310,ENSG00000134871,ENSG00000129757,ENSG00000064393
GO:BP	regulation of cell differentiation	GO:0045595	1.0248e-05	4.98936	1902	187	48	17855	ENSG00000163132,ENSG00000054598,ENSG00000114251,ENSG00000107984,ENSG00000120093,ENSG00000075223,ENSG00000090932,ENSG00000136630,ENSG00000108379,ENSG00000137872,ENSG00000135111,ENSG00000175745,ENSG00000153071,ENSG00000129514,ENSG00000099284,ENSG00000118137,ENSG00000171564,ENSG00000165272,ENSG00000144579,ENSG00000109099,ENSG00000183087,ENSG00000160145,ENSG00000115738,ENSG00000125845,ENSG00000169242…
GO:BP	circulatory system development	GO:0072359	1.23972e-05	4.90667	1183	187	36	17855	ENSG00000163132,ENSG00000128918,ENSG00000054598,ENSG00000114251,ENSG00000107984,ENSG00000120093,ENSG00000075223,ENSG00000165757,ENSG00000135111,ENSG00000143878,ENSG00000164093,ENSG00000139318,ENSG00000204291,ENSG00000115738,ENSG00000021645,ENSG00000125845,ENSG00000169242,ENSG00000121966,ENSG00000179348,ENSG00000183023,ENSG00000114315,ENSG00000187266,ENSG00000114019,ENSG00000108175,ENSG00000049192…
GO:BP	multicellular organismal process	GO:0032501	1.58072e-05	4.80115	7748	187	120	17855	ENSG00000163132,ENSG00000128918,ENSG00000054598,ENSG00000120457,ENSG00000137273,ENSG00000108244,ENSG00000114251,ENSG00000173917,ENSG00000107984,ENSG00000120093,ENSG00000149972,ENSG00000075223,ENSG00000165757,ENSG00000090932,ENSG00000139292,ENSG00000136630,ENSG00000108557,ENSG00000108379,ENSG00000137872,ENSG00000135111,ENSG00000170689,ENSG00000163565,ENSG00000205683,ENSG00000175745,ENSG00000197467…
GO:BP	anterior/posterior pattern specification	GO:0009952	2.30253e-05	4.6378	219	187	15	17855	ENSG00000163132,ENSG00000128918,ENSG00000054598,ENSG00000114251,ENSG00000173917,ENSG00000107984,ENSG00000120093,ENSG00000075223,ENSG00000090932,ENSG00000108379,ENSG00000135111,ENSG00000170689,ENSG00000125845,ENSG00000114315,ENSG00000064393
GO:BP	cellular developmental process	GO:0048869	2.86889e-05	4.54229	4466	187	82	17855	ENSG00000163132,ENSG00000128918,ENSG00000054598,ENSG00000137273,ENSG00000108244,ENSG00000114251,ENSG00000107984,ENSG00000120093,ENSG00000165655,ENSG00000075223,ENSG00000090932,ENSG00000139292,ENSG00000136630,ENSG00000108379,ENSG00000137872,ENSG00000135111,ENSG00000163565,ENSG00000175745,ENSG00000197467,ENSG00000104899,ENSG00000153071,ENSG00000090776,ENSG00000129514,ENSG00000113448,ENSG00000099284…
GO:BP	cell differentiation	GO:0030154	4.73899e-05	4.32431	4271	187	79	17855	ENSG00000163132,ENSG00000128918,ENSG00000054598,ENSG00000137273,ENSG00000108244,ENSG00000114251,ENSG00000107984,ENSG00000120093,ENSG00000165655,ENSG00000075223,ENSG00000090932,ENSG00000139292,ENSG00000136630,ENSG00000108379,ENSG00000137872,ENSG00000135111,ENSG00000163565,ENSG00000175745,ENSG00000197467,ENSG00000104899,ENSG00000153071,ENSG00000090776,ENSG00000129514,ENSG00000113448,ENSG00000099284…
GO:BP	chordate embryonic development	GO:0043009	5.72429e-05	4.24228	611	187	24	17855	ENSG00000163132,ENSG00000128918,ENSG00000054598,ENSG00000114251,ENSG00000173917,ENSG00000107984,ENSG00000120093,ENSG00000075223,ENSG00000090932,ENSG00000135111,ENSG00000170689,ENSG00000129514,ENSG00000125845,ENSG00000179348,ENSG00000114315,ENSG00000108175,ENSG00000245848,ENSG00000171316,ENSG00000162909,ENSG00000140931,ENSG00000169908,ENSG00000171310,ENSG00000135503,ENSG00000129757
GO:BP	embryonic organ development	GO:0048568	6.34979e-05	4.19724	432	187	20	17855	ENSG00000163132,ENSG00000128918,ENSG00000054598,ENSG00000137273,ENSG00000114251,ENSG00000173917,ENSG00000120093,ENSG00000136630,ENSG00000135111,ENSG00000115738,ENSG00000169242,ENSG00000179348,ENSG00000114315,ENSG00000245848,ENSG00000171316,ENSG00000186716,ENSG00000111913,ENSG00000171310,ENSG00000129757,ENSG00000064393
GO:BP	regulation of multicellular organismal development	GO:2000026	9.57612e-05	4.01881	2175	187	50	17855	ENSG00000163132,ENSG00000054598,ENSG00000114251,ENSG00000107984,ENSG00000120093,ENSG00000075223,ENSG00000165757,ENSG00000090932,ENSG00000136630,ENSG00000108379,ENSG00000137872,ENSG00000135111,ENSG00000175745,ENSG00000104899,ENSG00000153071,ENSG00000129514,ENSG00000099284,ENSG00000118137,ENSG00000139211,ENSG00000143878,ENSG00000165272,ENSG00000144579,ENSG00000109099,ENSG00000139318,ENSG00000183087…
GO:BP	embryo development ending in birth or egg hatching	GO:0009792	0.000105095	3.97842	631	187	24	17855	ENSG00000163132,ENSG00000128918,ENSG00000054598,ENSG00000114251,ENSG00000173917,ENSG00000107984,ENSG00000120093,ENSG00000075223,ENSG00000090932,ENSG00000135111,ENSG00000170689,ENSG00000129514,ENSG00000125845,ENSG00000179348,ENSG00000114315,ENSG00000108175,ENSG00000245848,ENSG00000171316,ENSG00000162909,ENSG00000140931,ENSG00000169908,ENSG00000171310,ENSG00000135503,ENSG00000129757
GO:BP	pattern specification process	GO:0007389	0.000107358	3.96916	446	187	20	17855	ENSG00000163132,ENSG00000128918,ENSG00000054598,ENSG00000114251,ENSG00000173917,ENSG00000107984,ENSG00000120093,ENSG00000075223,ENSG00000090932,ENSG00000108379,ENSG00000135111,ENSG00000170689,ENSG00000090776,ENSG00000129514,ENSG00000164093,ENSG00000125845,ENSG00000114315,ENSG00000185737,ENSG00000135503,ENSG00000064393
GO:BP	negative regulation of developmental process	GO:0051093	0.000113368	3.94551	1057	187	32	17855	ENSG00000163132,ENSG00000054598,ENSG00000114251,ENSG00000107984,ENSG00000075223,ENSG00000090932,ENSG00000136630,ENSG00000108557,ENSG00000108379,ENSG00000137872,ENSG00000135111,ENSG00000175745,ENSG00000104899,ENSG00000129514,ENSG00000144579,ENSG00000109099,ENSG00000183087,ENSG00000115738,ENSG00000125845,ENSG00000169242,ENSG00000179348,ENSG00000114315,ENSG00000184292,ENSG00000155760,ENSG00000136938…
GO:BP	epithelium development	GO:0060429	0.000136557	3.86468	1299	187	36	17855	ENSG00000163132,ENSG00000128918,ENSG00000054598,ENSG00000137273,ENSG00000108244,ENSG00000114251,ENSG00000173917,ENSG00000107984,ENSG00000075223,ENSG00000090932,ENSG00000139292,ENSG00000108379,ENSG00000135111,ENSG00000153071,ENSG00000129514,ENSG00000113448,ENSG00000099284,ENSG00000143878,ENSG00000165272,ENSG00000164093,ENSG00000115738,ENSG00000125845,ENSG00000121966,ENSG00000114315,ENSG00000074527…
GO:BP	tube development	GO:0035295	0.000143094	3.84438	1125	187	33	17855	ENSG00000128918,ENSG00000054598,ENSG00000137273,ENSG00000114251,ENSG00000120093,ENSG00000075223,ENSG00000165757,ENSG00000139292,ENSG00000136630,ENSG00000135111,ENSG00000129514,ENSG00000143878,ENSG00000204291,ENSG00000115738,ENSG00000021645,ENSG00000125845,ENSG00000169242,ENSG00000121966,ENSG00000179348,ENSG00000114315,ENSG00000114019,ENSG00000108175,ENSG00000245848,ENSG00000107816,ENSG00000184292…
GO:BP	central nervous system development	GO:0007417	0.000145436	3.83733	1012	187	31	17855	ENSG00000163132,ENSG00000128918,ENSG00000054598,ENSG00000114251,ENSG00000173917,ENSG00000107984,ENSG00000120093,ENSG00000108379,ENSG00000137872,ENSG00000135111,ENSG00000099284,ENSG00000139211,ENSG00000164093,ENSG00000150540,ENSG00000115738,ENSG00000125845,ENSG00000121966,ENSG00000179348,ENSG00000183023,ENSG00000114315,ENSG00000187266,ENSG00000162946,ENSG00000136938,ENSG00000171316,ENSG00000185737…
GO:BP	embryonic organ morphogenesis	GO:0048562	0.000169633	3.77049	292	187	16	17855	ENSG00000163132,ENSG00000137273,ENSG00000114251,ENSG00000173917,ENSG00000120093,ENSG00000136630,ENSG00000135111,ENSG00000115738,ENSG00000169242,ENSG00000179348,ENSG00000114315,ENSG00000171316,ENSG00000186716,ENSG00000111913,ENSG00000171310,ENSG00000064393
GO:BP	heart morphogenesis	GO:0003007	0.00020345	3.69154	258	187	15	17855	ENSG00000163132,ENSG00000128918,ENSG00000054598,ENSG00000114251,ENSG00000107984,ENSG00000075223,ENSG00000135111,ENSG00000164093,ENSG00000115738,ENSG00000125845,ENSG00000169242,ENSG00000114315,ENSG00000108175,ENSG00000171316,ENSG00000101665
GO:BP	negative regulation of cell differentiation	GO:0045596	0.000259272	3.58625	765	187	26	17855	ENSG00000163132,ENSG00000114251,ENSG00000107984,ENSG00000075223,ENSG00000090932,ENSG00000136630,ENSG00000108379,ENSG00000137872,ENSG00000135111,ENSG00000175745,ENSG00000129514,ENSG00000144579,ENSG00000109099,ENSG00000115738,ENSG00000125845,ENSG00000169242,ENSG00000179348,ENSG00000114315,ENSG00000184292,ENSG00000155760,ENSG00000136938,ENSG00000136999,ENSG00000154265,ENSG00000185737,ENSG00000071575…
GO:BP	tube morphogenesis	GO:0035239	0.000287895	3.54077	931	187	29	17855	ENSG00000054598,ENSG00000114251,ENSG00000120093,ENSG00000165757,ENSG00000139292,ENSG00000136630,ENSG00000135111,ENSG00000129514,ENSG00000143878,ENSG00000204291,ENSG00000115738,ENSG00000021645,ENSG00000125845,ENSG00000169242,ENSG00000121966,ENSG00000179348,ENSG00000114315,ENSG00000114019,ENSG00000108175,ENSG00000107816,ENSG00000184292,ENSG00000171316,ENSG00000136999,ENSG00000115414,ENSG00000114861…
GO:BP	positive regulation of biological process	GO:0048518	0.000306648	3.51336	6238	187	100	17855	ENSG00000177354,ENSG00000163132,ENSG00000128918,ENSG00000054598,ENSG00000137273,ENSG00000114251,ENSG00000173917,ENSG00000107984,ENSG00000120093,ENSG00000075223,ENSG00000165757,ENSG00000139292,ENSG00000136630,ENSG00000108557,ENSG00000108379,ENSG00000137872,ENSG00000135111,ENSG00000170689,ENSG00000163565,ENSG00000205683,ENSG00000175745,ENSG00000104899,ENSG00000153071,ENSG00000090776,ENSG00000129514…
GO:BP	endocrine system development	GO:0035270	0.000310217	3.50833	132	187	11	17855	ENSG00000163132,ENSG00000128918,ENSG00000114251,ENSG00000120093,ENSG00000118137,ENSG00000150347,ENSG00000164093,ENSG00000125845,ENSG00000179348,ENSG00000114315,ENSG00000129757
GO:BP	positive regulation of cellular process	GO:0048522	0.00031493	3.50179	5455	187	91	17855	ENSG00000177354,ENSG00000163132,ENSG00000128918,ENSG00000054598,ENSG00000137273,ENSG00000114251,ENSG00000173917,ENSG00000107984,ENSG00000120093,ENSG00000075223,ENSG00000165757,ENSG00000139292,ENSG00000136630,ENSG00000108557,ENSG00000108379,ENSG00000137872,ENSG00000135111,ENSG00000170689,ENSG00000163565,ENSG00000205683,ENSG00000175745,ENSG00000153071,ENSG00000090776,ENSG00000129514,ENSG00000099284…
GO:BP	negative regulation of cellular process	GO:0048523	0.000319264	3.49585	4865	187	84	17855	ENSG00000163132,ENSG00000128918,ENSG00000054598,ENSG00000137273,ENSG00000114251,ENSG00000107984,ENSG00000120093,ENSG00000165655,ENSG00000075223,ENSG00000090932,ENSG00000136630,ENSG00000108379,ENSG00000137872,ENSG00000135111,ENSG00000163565,ENSG00000205683,ENSG00000175745,ENSG00000153071,ENSG00000129514,ENSG00000113448,ENSG00000099284,ENSG00000118137,ENSG00000171564,ENSG00000139211,ENSG00000111077…
GO:BP	positive regulation of macromolecule metabolic process	GO:0010604	0.000332136	3.47868	3354	187	65	17855	ENSG00000163132,ENSG00000128918,ENSG00000054598,ENSG00000137273,ENSG00000114251,ENSG00000173917,ENSG00000107984,ENSG00000120093,ENSG00000165757,ENSG00000108557,ENSG00000108379,ENSG00000135111,ENSG00000170689,ENSG00000163565,ENSG00000205683,ENSG00000175745,ENSG00000104899,ENSG00000153071,ENSG00000129514,ENSG00000171564,ENSG00000108001,ENSG00000156463,ENSG00000150347,ENSG00000164093,ENSG00000139318…
GO:BP	regionalization	GO:0003002	0.000372136	3.4293	350	187	17	17855	ENSG00000163132,ENSG00000128918,ENSG00000054598,ENSG00000114251,ENSG00000173917,ENSG00000107984,ENSG00000120093,ENSG00000075223,ENSG00000090932,ENSG00000108379,ENSG00000135111,ENSG00000170689,ENSG00000129514,ENSG00000164093,ENSG00000125845,ENSG00000114315,ENSG00000064393
GO:BP	tissue morphogenesis	GO:0048729	0.00039796	3.40016	678	187	24	17855	ENSG00000163132,ENSG00000128918,ENSG00000054598,ENSG00000137273,ENSG00000114251,ENSG00000173917,ENSG00000107984,ENSG00000075223,ENSG00000139292,ENSG00000108379,ENSG00000135111,ENSG00000153071,ENSG00000129514,ENSG00000143878,ENSG00000125845,ENSG00000121966,ENSG00000114315,ENSG00000074527,ENSG00000107816,ENSG00000184292,ENSG00000155760,ENSG00000171316,ENSG00000114861,ENSG00000101665
GO:BP	anatomical structure formation involved in morphogenesis	GO:0048646	0.000527067	3.27813	1190	187	33	17855	ENSG00000163132,ENSG00000128918,ENSG00000054598,ENSG00000114251,ENSG00000107984,ENSG00000120093,ENSG00000075223,ENSG00000165757,ENSG00000090932,ENSG00000108379,ENSG00000135111,ENSG00000129514,ENSG00000143878,ENSG00000109099,ENSG00000204291,ENSG00000021645,ENSG00000125845,ENSG00000169242,ENSG00000121966,ENSG00000179348,ENSG00000114315,ENSG00000114019,ENSG00000155760,ENSG00000136999,ENSG00000115414…
GO:BP	positive regulation of nitrogen compound metabolic process	GO:0051173	0.000536844	3.27015	3169	187	62	17855	ENSG00000163132,ENSG00000054598,ENSG00000137273,ENSG00000114251,ENSG00000173917,ENSG00000107984,ENSG00000120093,ENSG00000165757,ENSG00000108557,ENSG00000135111,ENSG00000170689,ENSG00000163565,ENSG00000205683,ENSG00000175745,ENSG00000153071,ENSG00000129514,ENSG00000171564,ENSG00000108001,ENSG00000156463,ENSG00000150347,ENSG00000164093,ENSG00000139318,ENSG00000173210,ENSG00000171222,ENSG00000183087…
GO:BP	positive regulation of metabolic process	GO:0009893	0.000548295	3.26099	3630	187	68	17855	ENSG00000163132,ENSG00000128918,ENSG00000054598,ENSG00000137273,ENSG00000114251,ENSG00000173917,ENSG00000107984,ENSG00000120093,ENSG00000165757,ENSG00000108557,ENSG00000108379,ENSG00000135111,ENSG00000170689,ENSG00000163565,ENSG00000205683,ENSG00000175745,ENSG00000104899,ENSG00000153071,ENSG00000129514,ENSG00000118137,ENSG00000171564,ENSG00000108001,ENSG00000156463,ENSG00000150347,ENSG00000164093…
GO:BP	heart development	GO:0007507	0.000559724	3.25203	590	187	22	17855	ENSG00000163132,ENSG00000128918,ENSG00000054598,ENSG00000114251,ENSG00000107984,ENSG00000075223,ENSG00000135111,ENSG00000164093,ENSG00000139318,ENSG00000115738,ENSG00000125845,ENSG00000169242,ENSG00000183023,ENSG00000114315,ENSG00000187266,ENSG00000108175,ENSG00000049192,ENSG00000155760,ENSG00000171316,ENSG00000106330,ENSG00000151320,ENSG00000101665
GO:BP	cell surface receptor signaling pathway	GO:0007166	0.000603269	3.21949	3104	187	61	17855	ENSG00000163132,ENSG00000054598,ENSG00000114251,ENSG00000107984,ENSG00000075223,ENSG00000165757,ENSG00000172482,ENSG00000090932,ENSG00000139292,ENSG00000108379,ENSG00000137872,ENSG00000104899,ENSG00000153071,ENSG00000090776,ENSG00000129514,ENSG00000113448,ENSG00000118137,ENSG00000171564,ENSG00000169550,ENSG00000132334,ENSG00000150347,ENSG00000183087,ENSG00000115594,ENSG00000160145,ENSG00000186469…
GO:BP	pituitary gland development	GO:0021983	0.000629231	3.20119	43	187	7	17855	ENSG00000163132,ENSG00000128918,ENSG00000114251,ENSG00000164093,ENSG00000125845,ENSG00000179348,ENSG00000114315
GO:BP	negative regulation of multicellular organismal process	GO:0051241	0.000748187	3.12599	1330	187	35	17855	ENSG00000054598,ENSG00000114251,ENSG00000107984,ENSG00000075223,ENSG00000090932,ENSG00000136630,ENSG00000108557,ENSG00000108379,ENSG00000137872,ENSG00000175745,ENSG00000104899,ENSG00000129514,ENSG00000113448,ENSG00000118137,ENSG00000171564,ENSG00000003436,ENSG00000154736,ENSG00000144579,ENSG00000109099,ENSG00000183087,ENSG00000115738,ENSG00000125845,ENSG00000169242,ENSG00000179348,ENSG00000114315…
GO:BP	sensory organ development	GO:0007423	0.0008421	3.07464	555	187	21	17855	ENSG00000163132,ENSG00000128918,ENSG00000054598,ENSG00000137273,ENSG00000114251,ENSG00000139292,ENSG00000164093,ENSG00000107736,ENSG00000161798,ENSG00000125845,ENSG00000179348,ENSG00000114315,ENSG00000245848,ENSG00000136938,ENSG00000171316,ENSG00000111678,ENSG00000186716,ENSG00000111913,ENSG00000129757,ENSG00000064393,ENSG00000137936
GO:BP	cell migration	GO:0016477	0.000945413	3.02438	1596	187	39	17855	ENSG00000054598,ENSG00000114251,ENSG00000075223,ENSG00000165757,ENSG00000137872,ENSG00000170689,ENSG00000153071,ENSG00000090776,ENSG00000113448,ENSG00000118137,ENSG00000143878,ENSG00000156463,ENSG00000150347,ENSG00000164093,ENSG00000183087,ENSG00000115594,ENSG00000125845,ENSG00000169242,ENSG00000121966,ENSG00000179348,ENSG00000183023,ENSG00000114315,ENSG00000174775,ENSG00000074527,ENSG00000114019…
GO:BP	ameboidal-type cell migration	GO:0001667	0.000956806	3.01918	464	187	19	17855	ENSG00000114251,ENSG00000075223,ENSG00000165757,ENSG00000137872,ENSG00000090776,ENSG00000118137,ENSG00000143878,ENSG00000150347,ENSG00000164093,ENSG00000169242,ENSG00000179348,ENSG00000183023,ENSG00000114019,ENSG00000171132,ENSG00000184292,ENSG00000136999,ENSG00000115414,ENSG00000114861,ENSG00000135503
GO:BP	cell development	GO:0048468	0.00104101	2.98255	2207	187	48	17855	ENSG00000128918,ENSG00000054598,ENSG00000114251,ENSG00000107984,ENSG00000120093,ENSG00000075223,ENSG00000090932,ENSG00000139292,ENSG00000108379,ENSG00000137872,ENSG00000135111,ENSG00000175745,ENSG00000104899,ENSG00000090776,ENSG00000129514,ENSG00000113448,ENSG00000118137,ENSG00000171564,ENSG00000144579,ENSG00000150347,ENSG00000109099,ENSG00000164093,ENSG00000107736,ENSG00000160145,ENSG00000115738…
GO:BP	urogenital system development	GO:0001655	0.001135	2.945	336	187	16	17855	ENSG00000128918,ENSG00000054598,ENSG00000114251,ENSG00000139292,ENSG00000104899,ENSG00000129514,ENSG00000111077,ENSG00000150347,ENSG00000115738,ENSG00000125845,ENSG00000179348,ENSG00000114315,ENSG00000107816,ENSG00000184292,ENSG00000101665,ENSG00000129757
GO:BP	positive regulation of cellular metabolic process	GO:0031325	0.00116328	2.93432	3314	187	63	17855	ENSG00000163132,ENSG00000054598,ENSG00000137273,ENSG00000114251,ENSG00000173917,ENSG00000107984,ENSG00000120093,ENSG00000165757,ENSG00000108557,ENSG00000135111,ENSG00000170689,ENSG00000163565,ENSG00000205683,ENSG00000175745,ENSG00000153071,ENSG00000129514,ENSG00000118137,ENSG00000171564,ENSG00000108001,ENSG00000156463,ENSG00000150347,ENSG00000164093,ENSG00000139318,ENSG00000173210,ENSG00000171222…
GO:BP	enzyme linked receptor protein signaling pathway	GO:0007167	0.00122129	2.91318	1056	187	30	17855	ENSG00000163132,ENSG00000054598,ENSG00000114251,ENSG00000107984,ENSG00000165757,ENSG00000104899,ENSG00000153071,ENSG00000090776,ENSG00000132334,ENSG00000150347,ENSG00000183087,ENSG00000160145,ENSG00000125845,ENSG00000169242,ENSG00000114315,ENSG00000174775,ENSG00000004799,ENSG00000154710,ENSG00000013588,ENSG00000136999,ENSG00000185737,ENSG00000186716,ENSG00000171310,ENSG00000005075,ENSG00000134871…
GO:BP	cell adhesion	GO:0007155	0.00138447	2.85872	1428	187	36	17855	ENSG00000114251,ENSG00000149972,ENSG00000165757,ENSG00000136630,ENSG00000197467,ENSG00000090776,ENSG00000129514,ENSG00000118137,ENSG00000171564,ENSG00000139211,ENSG00000182985,ENSG00000143878,ENSG00000107736,ENSG00000169851,ENSG00000183087,ENSG00000262655,ENSG00000204291,ENSG00000021645,ENSG00000125845,ENSG00000169242,ENSG00000121966,ENSG00000165124,ENSG00000114315,ENSG00000074527,ENSG00000108175…
GO:BP	positive regulation of developmental process	GO:0051094	0.00143141	2.84424	1430	187	36	17855	ENSG00000054598,ENSG00000114251,ENSG00000107984,ENSG00000075223,ENSG00000165757,ENSG00000136630,ENSG00000108379,ENSG00000153071,ENSG00000129514,ENSG00000099284,ENSG00000118137,ENSG00000171564,ENSG00000139211,ENSG00000143878,ENSG00000183087,ENSG00000160145,ENSG00000115738,ENSG00000125845,ENSG00000121966,ENSG00000179348,ENSG00000183023,ENSG00000114315,ENSG00000090238,ENSG00000108175,ENSG00000162946…
GO:BP	regulation of cell migration	GO:0030334	0.00148301	2.82886	950	187	28	17855	ENSG00000114251,ENSG00000075223,ENSG00000165757,ENSG00000137872,ENSG00000153071,ENSG00000143878,ENSG00000156463,ENSG00000183087,ENSG00000115594,ENSG00000125845,ENSG00000169242,ENSG00000121966,ENSG00000179348,ENSG00000183023,ENSG00000174775,ENSG00000114019,ENSG00000154710,ENSG00000171132,ENSG00000184292,ENSG00000136999,ENSG00000115414,ENSG00000185737,ENSG00000114861,ENSG00000010322,ENSG00000186716…
GO:BP	negative regulation of biological process	GO:0048519	0.00151407	2.81986	5544	187	90	17855	ENSG00000163132,ENSG00000128918,ENSG00000054598,ENSG00000137273,ENSG00000114251,ENSG00000107984,ENSG00000120093,ENSG00000165655,ENSG00000075223,ENSG00000090932,ENSG00000136630,ENSG00000108557,ENSG00000108379,ENSG00000137872,ENSG00000135111,ENSG00000163565,ENSG00000205683,ENSG00000175745,ENSG00000104899,ENSG00000153071,ENSG00000129514,ENSG00000113448,ENSG00000099284,ENSG00000118137,ENSG00000171564…
GO:BP	biological adhesion	GO:0022610	0.00155532	2.80818	1435	187	36	17855	ENSG00000114251,ENSG00000149972,ENSG00000165757,ENSG00000136630,ENSG00000197467,ENSG00000090776,ENSG00000129514,ENSG00000118137,ENSG00000171564,ENSG00000139211,ENSG00000182985,ENSG00000143878,ENSG00000107736,ENSG00000169851,ENSG00000183087,ENSG00000262655,ENSG00000204291,ENSG00000021645,ENSG00000125845,ENSG00000169242,ENSG00000121966,ENSG00000165124,ENSG00000114315,ENSG00000074527,ENSG00000108175…
GO:BP	face development	GO:0060324	0.0015908	2.79839	49	187	7	17855	ENSG00000163132,ENSG00000128918,ENSG00000114251,ENSG00000107984,ENSG00000120093,ENSG00000150347,ENSG00000171316
GO:BP	developmental growth	GO:0048589	0.0019772	2.70395	688	187	23	17855	ENSG00000054598,ENSG00000114251,ENSG00000075223,ENSG00000136630,ENSG00000108557,ENSG00000108379,ENSG00000137872,ENSG00000113448,ENSG00000111077,ENSG00000150347,ENSG00000139318,ENSG00000121966,ENSG00000180447,ENSG00000108175,ENSG00000162946,ENSG00000107816,ENSG00000155760,ENSG00000171316,ENSG00000136999,ENSG00000115414,ENSG00000151320,ENSG00000171310,ENSG00000129757
GO:BP	response to chemical	GO:0042221	0.00223553	2.65062	4823	187	81	17855	ENSG00000163132,ENSG00000128918,ENSG00000054598,ENSG00000114251,ENSG00000107984,ENSG00000075223,ENSG00000165757,ENSG00000172482,ENSG00000139292,ENSG00000108379,ENSG00000137872,ENSG00000170689,ENSG00000163565,ENSG00000175745,ENSG00000104899,ENSG00000153071,ENSG00000090776,ENSG00000129514,ENSG00000113448,ENSG00000118137,ENSG00000171564,ENSG00000003436,ENSG00000185340,ENSG00000143878,ENSG00000165272…
GO:BP	vasculature development	GO:0001944	0.00245851	2.60933	805	187	25	17855	ENSG00000128918,ENSG00000054598,ENSG00000114251,ENSG00000120093,ENSG00000075223,ENSG00000165757,ENSG00000135111,ENSG00000143878,ENSG00000204291,ENSG00000021645,ENSG00000169242,ENSG00000121966,ENSG00000179348,ENSG00000114315,ENSG00000114019,ENSG00000108175,ENSG00000049192,ENSG00000136938,ENSG00000171316,ENSG00000136999,ENSG00000115414,ENSG00000134871,ENSG00000101665,ENSG00000064393,ENSG00000161791
GO:BP	positive regulation of gene expression	GO:0010628	0.00255773	2.59215	1997	187	44	17855	ENSG00000163132,ENSG00000128918,ENSG00000054598,ENSG00000137273,ENSG00000114251,ENSG00000173917,ENSG00000107984,ENSG00000120093,ENSG00000108557,ENSG00000108379,ENSG00000135111,ENSG00000170689,ENSG00000163565,ENSG00000205683,ENSG00000175745,ENSG00000104899,ENSG00000153071,ENSG00000129514,ENSG00000108001,ENSG00000164093,ENSG00000173210,ENSG00000183087,ENSG00000262655,ENSG00000115738,ENSG00000125845…
GO:BP	regulation of cellular component movement	GO:0051270	0.00269519	2.56941	1097	187	30	17855	ENSG00000114251,ENSG00000075223,ENSG00000165757,ENSG00000108379,ENSG00000137872,ENSG00000153071,ENSG00000113448,ENSG00000143878,ENSG00000156463,ENSG00000183087,ENSG00000115594,ENSG00000125845,ENSG00000169242,ENSG00000121966,ENSG00000179348,ENSG00000183023,ENSG00000174775,ENSG00000114019,ENSG00000154710,ENSG00000171132,ENSG00000184292,ENSG00000136999,ENSG00000115414,ENSG00000185737,ENSG00000114861…
GO:BP	regulation of anatomical structure morphogenesis	GO:0022603	0.00305295	2.51528	1164	187	31	17855	ENSG00000163132,ENSG00000054598,ENSG00000114251,ENSG00000107984,ENSG00000075223,ENSG00000165757,ENSG00000108379,ENSG00000137872,ENSG00000153071,ENSG00000118137,ENSG00000171564,ENSG00000143878,ENSG00000160145,ENSG00000125845,ENSG00000169242,ENSG00000121966,ENSG00000179348,ENSG00000114315,ENSG00000074527,ENSG00000162946,ENSG00000184292,ENSG00000155760,ENSG00000115414,ENSG00000162909,ENSG00000114861…
GO:BP	cardiovascular system development	GO:0072358	0.00307273	2.51248	815	187	25	17855	ENSG00000128918,ENSG00000054598,ENSG00000114251,ENSG00000120093,ENSG00000075223,ENSG00000165757,ENSG00000135111,ENSG00000143878,ENSG00000204291,ENSG00000021645,ENSG00000169242,ENSG00000121966,ENSG00000179348,ENSG00000114315,ENSG00000114019,ENSG00000108175,ENSG00000049192,ENSG00000136938,ENSG00000171316,ENSG00000136999,ENSG00000115414,ENSG00000134871,ENSG00000101665,ENSG00000064393,ENSG00000161791
GO:BP	positive regulation of nucleic acid-templated transcription	GO:1903508	0.00322041	2.49209	1610	187	38	17855	ENSG00000163132,ENSG00000054598,ENSG00000137273,ENSG00000114251,ENSG00000173917,ENSG00000120093,ENSG00000108557,ENSG00000135111,ENSG00000170689,ENSG00000163565,ENSG00000205683,ENSG00000175745,ENSG00000153071,ENSG00000129514,ENSG00000108001,ENSG00000150347,ENSG00000164093,ENSG00000173210,ENSG00000171222,ENSG00000115738,ENSG00000125845,ENSG00000179348,ENSG00000180530,ENSG00000114315,ENSG00000174775…
GO:BP	positive regulation of RNA biosynthetic process	GO:1902680	0.00326925	2.48555	1611	187	38	17855	ENSG00000163132,ENSG00000054598,ENSG00000137273,ENSG00000114251,ENSG00000173917,ENSG00000120093,ENSG00000108557,ENSG00000135111,ENSG00000170689,ENSG00000163565,ENSG00000205683,ENSG00000175745,ENSG00000153071,ENSG00000129514,ENSG00000108001,ENSG00000150347,ENSG00000164093,ENSG00000173210,ENSG00000171222,ENSG00000115738,ENSG00000125845,ENSG00000179348,ENSG00000180530,ENSG00000114315,ENSG00000174775…
GO:BP	generation of neurons	GO:0048699	0.00343982	2.46346	1549	187	37	17855	ENSG00000128918,ENSG00000114251,ENSG00000107984,ENSG00000120093,ENSG00000075223,ENSG00000090932,ENSG00000108379,ENSG00000137872,ENSG00000175745,ENSG00000090776,ENSG00000129514,ENSG00000118137,ENSG00000198795,ENSG00000144579,ENSG00000109099,ENSG00000164093,ENSG00000107736,ENSG00000183087,ENSG00000160145,ENSG00000115738,ENSG00000021645,ENSG00000125845,ENSG00000169242,ENSG00000121966,ENSG00000179348…
GO:BP	blood vessel development	GO:0001568	0.0039491	2.4035	771	187	24	17855	ENSG00000128918,ENSG00000054598,ENSG00000114251,ENSG00000120093,ENSG00000075223,ENSG00000165757,ENSG00000135111,ENSG00000143878,ENSG00000204291,ENSG00000021645,ENSG00000169242,ENSG00000121966,ENSG00000179348,ENSG00000114315,ENSG00000114019,ENSG00000108175,ENSG00000049192,ENSG00000171316,ENSG00000136999,ENSG00000115414,ENSG00000134871,ENSG00000101665,ENSG00000064393,ENSG00000161791
GO:BP	positive regulation of cell differentiation	GO:0045597	0.00414005	2.38299	1001	187	28	17855	ENSG00000054598,ENSG00000114251,ENSG00000107984,ENSG00000075223,ENSG00000136630,ENSG00000108379,ENSG00000153071,ENSG00000129514,ENSG00000099284,ENSG00000118137,ENSG00000171564,ENSG00000183087,ENSG00000160145,ENSG00000115738,ENSG00000125845,ENSG00000121966,ENSG00000179348,ENSG00000114315,ENSG00000108175,ENSG00000162946,ENSG00000245848,ENSG00000184292,ENSG00000115414,ENSG00000162909,ENSG00000151320…
GO:BP	neural crest cell development	GO:0014032	0.00453739	2.34319	81	187	8	17855	ENSG00000128918,ENSG00000054598,ENSG00000075223,ENSG00000137872,ENSG00000090776,ENSG00000164093,ENSG00000114315,ENSG00000115414
GO:BP	growth	GO:0040007	0.00473767	2.32444	1008	187	28	17855	ENSG00000163132,ENSG00000054598,ENSG00000114251,ENSG00000075223,ENSG00000136630,ENSG00000108557,ENSG00000108379,ENSG00000137872,ENSG00000104899,ENSG00000113448,ENSG00000111077,ENSG00000150347,ENSG00000139318,ENSG00000183087,ENSG00000121966,ENSG00000180447,ENSG00000108175,ENSG00000162946,ENSG00000107816,ENSG00000155760,ENSG00000171316,ENSG00000136999,ENSG00000115414,ENSG00000185737,ENSG00000151320…
GO:BP	regulation of cell motility	GO:2000145	0.00501735	2.29953	1011	187	28	17855	ENSG00000114251,ENSG00000075223,ENSG00000165757,ENSG00000137872,ENSG00000153071,ENSG00000143878,ENSG00000156463,ENSG00000183087,ENSG00000115594,ENSG00000125845,ENSG00000169242,ENSG00000121966,ENSG00000179348,ENSG00000183023,ENSG00000174775,ENSG00000114019,ENSG00000154710,ENSG00000171132,ENSG00000184292,ENSG00000136999,ENSG00000115414,ENSG00000185737,ENSG00000114861,ENSG00000010322,ENSG00000186716…
GO:BP	locomotion	GO:0040011	0.00526219	2.27883	1982	187	43	17855	ENSG00000054598,ENSG00000114251,ENSG00000075223,ENSG00000165757,ENSG00000108379,ENSG00000137872,ENSG00000170689,ENSG00000153071,ENSG00000090776,ENSG00000113448,ENSG00000118137,ENSG00000143878,ENSG00000156463,ENSG00000150347,ENSG00000164093,ENSG00000183087,ENSG00000115594,ENSG00000115738,ENSG00000021645,ENSG00000125845,ENSG00000169242,ENSG00000121966,ENSG00000179348,ENSG00000183023,ENSG00000114315…
GO:BP	neurogenesis	GO:0022008	0.0057272	2.24206	1649	187	38	17855	ENSG00000128918,ENSG00000114251,ENSG00000107984,ENSG00000120093,ENSG00000075223,ENSG00000090932,ENSG00000108379,ENSG00000137872,ENSG00000175745,ENSG00000090776,ENSG00000129514,ENSG00000118137,ENSG00000198795,ENSG00000144579,ENSG00000109099,ENSG00000164093,ENSG00000107736,ENSG00000183087,ENSG00000160145,ENSG00000115738,ENSG00000021645,ENSG00000125845,ENSG00000169242,ENSG00000121966,ENSG00000179348…
GO:BP	cellular response to organic substance	GO:0071310	0.00611837	2.21336	2786	187	54	17855	ENSG00000163132,ENSG00000128918,ENSG00000054598,ENSG00000114251,ENSG00000107984,ENSG00000165757,ENSG00000139292,ENSG00000108379,ENSG00000163565,ENSG00000175745,ENSG00000104899,ENSG00000153071,ENSG00000129514,ENSG00000113448,ENSG00000118137,ENSG00000171564,ENSG00000003436,ENSG00000185340,ENSG00000132334,ENSG00000150347,ENSG00000183087,ENSG00000115594,ENSG00000186469,ENSG00000125845,ENSG00000121966…
GO:BP	positive regulation of transcription, DNA-templated	GO:0045893	0.00623874	2.2049	1523	187	36	17855	ENSG00000163132,ENSG00000054598,ENSG00000137273,ENSG00000114251,ENSG00000173917,ENSG00000120093,ENSG00000108557,ENSG00000135111,ENSG00000170689,ENSG00000163565,ENSG00000205683,ENSG00000175745,ENSG00000153071,ENSG00000129514,ENSG00000108001,ENSG00000164093,ENSG00000173210,ENSG00000115738,ENSG00000125845,ENSG00000179348,ENSG00000180530,ENSG00000114315,ENSG00000174775,ENSG00000108175,ENSG00000183621…
GO:BP	regulation of locomotion	GO:0040012	0.00630255	2.20048	1083	187	29	17855	ENSG00000114251,ENSG00000075223,ENSG00000165757,ENSG00000108379,ENSG00000137872,ENSG00000153071,ENSG00000143878,ENSG00000156463,ENSG00000183087,ENSG00000115594,ENSG00000125845,ENSG00000169242,ENSG00000121966,ENSG00000179348,ENSG00000183023,ENSG00000174775,ENSG00000114019,ENSG00000154710,ENSG00000171132,ENSG00000184292,ENSG00000136999,ENSG00000115414,ENSG00000185737,ENSG00000114861,ENSG00000010322…
GO:BP	stem cell development	GO:0048864	0.00655123	2.18368	85	187	8	17855	ENSG00000128918,ENSG00000054598,ENSG00000075223,ENSG00000137872,ENSG00000090776,ENSG00000164093,ENSG00000114315,ENSG00000115414
GO:BP	mesenchymal cell development	GO:0014031	0.00655123	2.18368	85	187	8	17855	ENSG00000128918,ENSG00000054598,ENSG00000075223,ENSG00000137872,ENSG00000090776,ENSG00000164093,ENSG00000114315,ENSG00000115414
GO:BP	positive regulation of response to stimulus	GO:0048584	0.00669161	2.17447	2499	187	50	17855	ENSG00000177354,ENSG00000163132,ENSG00000114251,ENSG00000107984,ENSG00000165757,ENSG00000139292,ENSG00000136630,ENSG00000108379,ENSG00000163565,ENSG00000153071,ENSG00000129514,ENSG00000113448,ENSG00000118137,ENSG00000171564,ENSG00000169550,ENSG00000182985,ENSG00000156463,ENSG00000139318,ENSG00000183087,ENSG00000115594,ENSG00000125845,ENSG00000169242,ENSG00000121966,ENSG00000124602,ENSG00000179348…
GO:BP	negative regulation of transcription, DNA-templated	GO:0045892	0.00718729	2.14343	1213	187	31	17855	ENSG00000163132,ENSG00000054598,ENSG00000137273,ENSG00000114251,ENSG00000107984,ENSG00000120093,ENSG00000135111,ENSG00000163565,ENSG00000205683,ENSG00000175745,ENSG00000153071,ENSG00000129514,ENSG00000099284,ENSG00000150347,ENSG00000183087,ENSG00000115738,ENSG00000125845,ENSG00000169242,ENSG00000179348,ENSG00000180530,ENSG00000114315,ENSG00000183621,ENSG00000245848,ENSG00000189060,ENSG00000177311…
GO:BP	regulation of cell development	GO:0060284	0.00721731	2.14162	971	187	27	17855	ENSG00000114251,ENSG00000107984,ENSG00000120093,ENSG00000075223,ENSG00000090932,ENSG00000108379,ENSG00000137872,ENSG00000175745,ENSG00000129514,ENSG00000118137,ENSG00000171564,ENSG00000144579,ENSG00000109099,ENSG00000160145,ENSG00000115738,ENSG00000125845,ENSG00000169242,ENSG00000121966,ENSG00000179348,ENSG00000114315,ENSG00000162946,ENSG00000184292,ENSG00000171316,ENSG00000115414,ENSG00000185737…
GO:BP	stem cell differentiation	GO:0048863	0.00807173	2.09303	260	187	13	17855	ENSG00000163132,ENSG00000128918,ENSG00000054598,ENSG00000075223,ENSG00000108379,ENSG00000137872,ENSG00000090776,ENSG00000129514,ENSG00000164093,ENSG00000179348,ENSG00000114315,ENSG00000184292,ENSG00000115414
GO:BP	positive regulation of cell migration	GO:0030335	0.00902237	2.04468	540	187	19	17855	ENSG00000114251,ENSG00000075223,ENSG00000165757,ENSG00000137872,ENSG00000153071,ENSG00000143878,ENSG00000156463,ENSG00000183087,ENSG00000115594,ENSG00000125845,ENSG00000121966,ENSG00000179348,ENSG00000183023,ENSG00000174775,ENSG00000171132,ENSG00000115414,ENSG00000114861,ENSG00000111913,ENSG00000135503
GO:BP	forebrain development	GO:0030900	0.00902762	2.04443	394	187	16	17855	ENSG00000163132,ENSG00000128918,ENSG00000114251,ENSG00000107984,ENSG00000135111,ENSG00000164093,ENSG00000115738,ENSG00000125845,ENSG00000121966,ENSG00000179348,ENSG00000183023,ENSG00000114315,ENSG00000162946,ENSG00000171316,ENSG00000185737,ENSG00000111678
GO:BP	morphogenesis of an epithelium	GO:0002009	0.00951566	2.02156	542	187	19	17855	ENSG00000128918,ENSG00000137273,ENSG00000114251,ENSG00000173917,ENSG00000107984,ENSG00000075223,ENSG00000139292,ENSG00000135111,ENSG00000153071,ENSG00000129514,ENSG00000143878,ENSG00000125845,ENSG00000121966,ENSG00000114315,ENSG00000074527,ENSG00000107816,ENSG00000184292,ENSG00000155760,ENSG00000114861
GO:BP	ear development	GO:0043583	0.00952998	2.02091	224	187	12	17855	ENSG00000163132,ENSG00000114251,ENSG00000139292,ENSG00000107736,ENSG00000125845,ENSG00000179348,ENSG00000114315,ENSG00000245848,ENSG00000136938,ENSG00000171316,ENSG00000186716,ENSG00000111913
GO:BP	cellular response to chemical stimulus	GO:0070887	0.00960866	2.01734	3363	187	61	17855	ENSG00000163132,ENSG00000128918,ENSG00000054598,ENSG00000114251,ENSG00000107984,ENSG00000165757,ENSG00000139292,ENSG00000108379,ENSG00000170689,ENSG00000163565,ENSG00000175745,ENSG00000104899,ENSG00000153071,ENSG00000129514,ENSG00000113448,ENSG00000118137,ENSG00000171564,ENSG00000003436,ENSG00000185340,ENSG00000143878,ENSG00000165272,ENSG00000132334,ENSG00000150347,ENSG00000183087,ENSG00000115594…
GO:BP	localization of cell	GO:0051674	0.00974884	2.01105	1754	187	39	17855	ENSG00000054598,ENSG00000114251,ENSG00000075223,ENSG00000165757,ENSG00000137872,ENSG00000170689,ENSG00000153071,ENSG00000090776,ENSG00000113448,ENSG00000118137,ENSG00000143878,ENSG00000156463,ENSG00000150347,ENSG00000164093,ENSG00000183087,ENSG00000115594,ENSG00000125845,ENSG00000169242,ENSG00000121966,ENSG00000179348,ENSG00000183023,ENSG00000114315,ENSG00000174775,ENSG00000074527,ENSG00000114019…
GO:BP	cell motility	GO:0048870	0.00974884	2.01105	1754	187	39	17855	ENSG00000054598,ENSG00000114251,ENSG00000075223,ENSG00000165757,ENSG00000137872,ENSG00000170689,ENSG00000153071,ENSG00000090776,ENSG00000113448,ENSG00000118137,ENSG00000143878,ENSG00000156463,ENSG00000150347,ENSG00000164093,ENSG00000183087,ENSG00000115594,ENSG00000125845,ENSG00000169242,ENSG00000121966,ENSG00000179348,ENSG00000183023,ENSG00000114315,ENSG00000174775,ENSG00000074527,ENSG00000114019…
GO:BP	neural crest cell differentiation	GO:0014033	0.0100927	1.99599	90	187	8	17855	ENSG00000128918,ENSG00000054598,ENSG00000075223,ENSG00000137872,ENSG00000090776,ENSG00000164093,ENSG00000114315,ENSG00000115414
GO:BP	response to organic substance	GO:0010033	0.0107073	1.97032	3374	187	61	17855	ENSG00000163132,ENSG00000128918,ENSG00000054598,ENSG00000114251,ENSG00000107984,ENSG00000165757,ENSG00000172482,ENSG00000139292,ENSG00000108379,ENSG00000163565,ENSG00000175745,ENSG00000104899,ENSG00000153071,ENSG00000129514,ENSG00000113448,ENSG00000118137,ENSG00000171564,ENSG00000003436,ENSG00000185340,ENSG00000165272,ENSG00000132334,ENSG00000150347,ENSG00000139318,ENSG00000183087,ENSG00000150540…
GO:BP	positive regulation of RNA metabolic process	GO:0051254	0.0112825	1.9476	1697	187	38	17855	ENSG00000163132,ENSG00000054598,ENSG00000137273,ENSG00000114251,ENSG00000173917,ENSG00000120093,ENSG00000108557,ENSG00000135111,ENSG00000170689,ENSG00000163565,ENSG00000205683,ENSG00000175745,ENSG00000153071,ENSG00000129514,ENSG00000108001,ENSG00000150347,ENSG00000164093,ENSG00000173210,ENSG00000171222,ENSG00000115738,ENSG00000125845,ENSG00000179348,ENSG00000180530,ENSG00000114315,ENSG00000174775…
GO:BP	positive regulation of signal transduction	GO:0009967	0.0112825	1.9476	1697	187	38	17855	ENSG00000177354,ENSG00000163132,ENSG00000114251,ENSG00000107984,ENSG00000165757,ENSG00000139292,ENSG00000108379,ENSG00000153071,ENSG00000129514,ENSG00000118137,ENSG00000171564,ENSG00000156463,ENSG00000139318,ENSG00000183087,ENSG00000115594,ENSG00000125845,ENSG00000169242,ENSG00000121966,ENSG00000124602,ENSG00000114315,ENSG00000174775,ENSG00000187266,ENSG00000108175,ENSG00000162946,ENSG00000171132…
GO:BP	positive regulation of transcription by RNA polymerase II	GO:0045944	0.014821	1.82912	1194	187	30	17855	ENSG00000163132,ENSG00000054598,ENSG00000137273,ENSG00000114251,ENSG00000173917,ENSG00000120093,ENSG00000108557,ENSG00000170689,ENSG00000163565,ENSG00000205683,ENSG00000175745,ENSG00000129514,ENSG00000108001,ENSG00000164093,ENSG00000173210,ENSG00000125845,ENSG00000179348,ENSG00000180530,ENSG00000114315,ENSG00000174775,ENSG00000108175,ENSG00000183621,ENSG00000245848,ENSG00000177311,ENSG00000162783…
GO:BP	positive regulation of cell motility	GO:2000147	0.0159719	1.79664	562	187	19	17855	ENSG00000114251,ENSG00000075223,ENSG00000165757,ENSG00000137872,ENSG00000153071,ENSG00000143878,ENSG00000156463,ENSG00000183087,ENSG00000115594,ENSG00000125845,ENSG00000121966,ENSG00000179348,ENSG00000183023,ENSG00000174775,ENSG00000171132,ENSG00000115414,ENSG00000114861,ENSG00000111913,ENSG00000135503
GO:BP	cardiac muscle tissue development	GO:0048738	0.0162372	1.78949	236	187	12	17855	ENSG00000128918,ENSG00000054598,ENSG00000114251,ENSG00000107984,ENSG00000135111,ENSG00000115738,ENSG00000125845,ENSG00000183023,ENSG00000155760,ENSG00000171316,ENSG00000151320,ENSG00000101665
GO:BP	inner ear development	GO:0048839	0.0162688	1.78864	197	187	11	17855	ENSG00000114251,ENSG00000139292,ENSG00000107736,ENSG00000125845,ENSG00000179348,ENSG00000114315,ENSG00000245848,ENSG00000136938,ENSG00000171316,ENSG00000186716,ENSG00000111913
GO:BP	negative regulation of nucleic acid-templated transcription	GO:1903507	0.0165692	1.7807	1264	187	31	17855	ENSG00000163132,ENSG00000054598,ENSG00000137273,ENSG00000114251,ENSG00000107984,ENSG00000120093,ENSG00000135111,ENSG00000163565,ENSG00000205683,ENSG00000175745,ENSG00000153071,ENSG00000129514,ENSG00000099284,ENSG00000150347,ENSG00000183087,ENSG00000115738,ENSG00000125845,ENSG00000169242,ENSG00000179348,ENSG00000180530,ENSG00000114315,ENSG00000183621,ENSG00000245848,ENSG00000189060,ENSG00000177311…
GO:BP	negative regulation of RNA biosynthetic process	GO:1902679	0.0171021	1.76695	1266	187	31	17855	ENSG00000163132,ENSG00000054598,ENSG00000137273,ENSG00000114251,ENSG00000107984,ENSG00000120093,ENSG00000135111,ENSG00000163565,ENSG00000205683,ENSG00000175745,ENSG00000153071,ENSG00000129514,ENSG00000099284,ENSG00000150347,ENSG00000183087,ENSG00000115738,ENSG00000125845,ENSG00000169242,ENSG00000179348,ENSG00000180530,ENSG00000114315,ENSG00000183621,ENSG00000245848,ENSG00000189060,ENSG00000177311…
GO:BP	cellular response to endogenous stimulus	GO:0071495	0.0186722	1.7288	1466	187	34	17855	ENSG00000163132,ENSG00000054598,ENSG00000114251,ENSG00000107984,ENSG00000139292,ENSG00000175745,ENSG00000104899,ENSG00000153071,ENSG00000129514,ENSG00000113448,ENSG00000171564,ENSG00000003436,ENSG00000185340,ENSG00000132334,ENSG00000186469,ENSG00000125845,ENSG00000180530,ENSG00000183023,ENSG00000114315,ENSG00000004799,ENSG00000171132,ENSG00000162909,ENSG00000151320,ENSG00000114861,ENSG00000113580…
GO:BP	response to endogenous stimulus	GO:0009719	0.0188641	1.72436	1735	187	38	17855	ENSG00000163132,ENSG00000128918,ENSG00000054598,ENSG00000114251,ENSG00000107984,ENSG00000172482,ENSG00000139292,ENSG00000175745,ENSG00000104899,ENSG00000153071,ENSG00000129514,ENSG00000113448,ENSG00000171564,ENSG00000003436,ENSG00000185340,ENSG00000132334,ENSG00000150540,ENSG00000186469,ENSG00000125845,ENSG00000180530,ENSG00000183023,ENSG00000114315,ENSG00000004799,ENSG00000171132,ENSG00000162909…
GO:BP	regulation of transmembrane receptor protein serine/threonine kinase signaling pathway	GO:0090092	0.0192502	1.71556	240	187	12	17855	ENSG00000163132,ENSG00000114251,ENSG00000107984,ENSG00000153071,ENSG00000125845,ENSG00000114315,ENSG00000136999,ENSG00000171310,ENSG00000101665,ENSG00000135503,ENSG00000129757,ENSG00000064393
GO:BP	cell communication	GO:0007154	0.0206956	1.68412	6671	187	99	17855	ENSG00000177354,ENSG00000163132,ENSG00000128918,ENSG00000054598,ENSG00000120457,ENSG00000114251,ENSG00000107984,ENSG00000075223,ENSG00000165757,ENSG00000172482,ENSG00000090932,ENSG00000139292,ENSG00000108379,ENSG00000137872,ENSG00000135111,ENSG00000163565,ENSG00000175745,ENSG00000104899,ENSG00000153071,ENSG00000090776,ENSG00000129514,ENSG00000113448,ENSG00000118137,ENSG00000171564,ENSG00000169550…
GO:BP	cell-cell signaling	GO:0007267	0.0207282	1.68344	1674	187	37	17855	ENSG00000120457,ENSG00000114251,ENSG00000107984,ENSG00000139292,ENSG00000108379,ENSG00000135111,ENSG00000104899,ENSG00000153071,ENSG00000090776,ENSG00000129514,ENSG00000171564,ENSG00000137766,ENSG00000150995,ENSG00000109099,ENSG00000160145,ENSG00000021645,ENSG00000186469,ENSG00000125845,ENSG00000169242,ENSG00000114315,ENSG00000174775,ENSG00000108819,ENSG00000114019,ENSG00000162946,ENSG00000171132…
GO:BP	skeletal system development	GO:0001501	0.0221029	1.65555	523	187	18	17855	ENSG00000163132,ENSG00000054598,ENSG00000114251,ENSG00000173917,ENSG00000120093,ENSG00000090932,ENSG00000108557,ENSG00000135111,ENSG00000170689,ENSG00000197467,ENSG00000150347,ENSG00000164093,ENSG00000125845,ENSG00000171316,ENSG00000136999,ENSG00000114861,ENSG00000171310,ENSG00000129757
GO:BP	regulation of binding	GO:0051098	0.0232402	1.63376	377	187	15	17855	ENSG00000163132,ENSG00000054598,ENSG00000114251,ENSG00000107984,ENSG00000163565,ENSG00000153071,ENSG00000262655,ENSG00000115738,ENSG00000125845,ENSG00000114315,ENSG00000162946,ENSG00000189060,ENSG00000111913,ENSG00000160014,ENSG00000064393
GO:BP	extracellular structure organization	GO:0043062	0.0233936	1.6309	425	187	16	17855	ENSG00000054598,ENSG00000137273,ENSG00000197467,ENSG00000118137,ENSG00000171564,ENSG00000182492,ENSG00000154736,ENSG00000183087,ENSG00000204291,ENSG00000074527,ENSG00000115414,ENSG00000154265,ENSG00000187720,ENSG00000162909,ENSG00000107957,ENSG00000134871
GO:BP	positive regulation of cellular component movement	GO:0051272	0.0243216	1.61401	579	187	19	17855	ENSG00000114251,ENSG00000075223,ENSG00000165757,ENSG00000137872,ENSG00000153071,ENSG00000143878,ENSG00000156463,ENSG00000183087,ENSG00000115594,ENSG00000125845,ENSG00000121966,ENSG00000179348,ENSG00000183023,ENSG00000174775,ENSG00000171132,ENSG00000115414,ENSG00000114861,ENSG00000111913,ENSG00000135503
GO:BP	positive regulation of multicellular organismal process	GO:0051240	0.0264907	1.57691	1830	187	39	17855	ENSG00000054598,ENSG00000114251,ENSG00000107984,ENSG00000075223,ENSG00000165757,ENSG00000136630,ENSG00000108379,ENSG00000163565,ENSG00000153071,ENSG00000129514,ENSG00000113448,ENSG00000099284,ENSG00000171564,ENSG00000139211,ENSG00000182985,ENSG00000143878,ENSG00000211448,ENSG00000183087,ENSG00000115594,ENSG00000160145,ENSG00000115738,ENSG00000125845,ENSG00000121966,ENSG00000179348,ENSG00000183023…
GO:BP	cardiac septum morphogenesis	GO:0060411	0.0292278	1.5342	75	187	7	17855	ENSG00000114251,ENSG00000075223,ENSG00000135111,ENSG00000115738,ENSG00000114315,ENSG00000171316,ENSG00000101665
GO:BP	cell morphogenesis involved in differentiation	GO:0000904	0.0297925	1.52589	753	187	22	17855	ENSG00000114251,ENSG00000107984,ENSG00000075223,ENSG00000108379,ENSG00000137872,ENSG00000090776,ENSG00000118137,ENSG00000171564,ENSG00000160145,ENSG00000115738,ENSG00000021645,ENSG00000169242,ENSG00000121966,ENSG00000114315,ENSG00000074527,ENSG00000162946,ENSG00000184292,ENSG00000155760,ENSG00000115414,ENSG00000111678,ENSG00000111913,ENSG00000175866
GO:BP	regulation of cell communication	GO:0010646	0.0317309	1.49852	3568	187	62	17855	ENSG00000177354,ENSG00000163132,ENSG00000114251,ENSG00000107984,ENSG00000165757,ENSG00000139292,ENSG00000108379,ENSG00000153071,ENSG00000129514,ENSG00000113448,ENSG00000118137,ENSG00000171564,ENSG00000137766,ENSG00000143878,ENSG00000132334,ENSG00000150995,ENSG00000156463,ENSG00000139318,ENSG00000183087,ENSG00000115594,ENSG00000160145,ENSG00000021645,ENSG00000125845,ENSG00000169242,ENSG00000121966…
GO:BP	positive regulation of locomotion	GO:0040017	0.033164	1.47933	592	187	19	17855	ENSG00000114251,ENSG00000075223,ENSG00000165757,ENSG00000137872,ENSG00000153071,ENSG00000143878,ENSG00000156463,ENSG00000183087,ENSG00000115594,ENSG00000125845,ENSG00000121966,ENSG00000179348,ENSG00000183023,ENSG00000174775,ENSG00000171132,ENSG00000115414,ENSG00000114861,ENSG00000111913,ENSG00000135503
GO:BP	renal system development	GO:0072001	0.035016	1.45573	298	187	13	17855	ENSG00000128918,ENSG00000054598,ENSG00000114251,ENSG00000139292,ENSG00000111077,ENSG00000150347,ENSG00000115738,ENSG00000125845,ENSG00000114315,ENSG00000107816,ENSG00000184292,ENSG00000101665,ENSG00000129757
GO:BP	negative regulation of neurogenesis	GO:0050768	0.0362765	1.44037	299	187	13	17855	ENSG00000114251,ENSG00000107984,ENSG00000075223,ENSG00000090932,ENSG00000108379,ENSG00000137872,ENSG00000175745,ENSG00000144579,ENSG00000109099,ENSG00000115738,ENSG00000169242,ENSG00000114315,ENSG00000185737
GO:BP	positive regulation of nucleobase-containing compound metabolic process	GO:0045935	0.0371347	1.43022	1857	187	39	17855	ENSG00000163132,ENSG00000054598,ENSG00000137273,ENSG00000114251,ENSG00000173917,ENSG00000120093,ENSG00000108557,ENSG00000135111,ENSG00000170689,ENSG00000163565,ENSG00000205683,ENSG00000175745,ENSG00000153071,ENSG00000129514,ENSG00000108001,ENSG00000150347,ENSG00000164093,ENSG00000173210,ENSG00000171222,ENSG00000115738,ENSG00000125845,ENSG00000179348,ENSG00000180530,ENSG00000114315,ENSG00000174775…
GO:BP	regulation of nervous system development	GO:0051960	0.0375863	1.42497	941	187	25	17855	ENSG00000114251,ENSG00000107984,ENSG00000120093,ENSG00000075223,ENSG00000090932,ENSG00000108379,ENSG00000137872,ENSG00000175745,ENSG00000129514,ENSG00000139211,ENSG00000144579,ENSG00000109099,ENSG00000160145,ENSG00000115738,ENSG00000125845,ENSG00000169242,ENSG00000121966,ENSG00000179348,ENSG00000114315,ENSG00000162946,ENSG00000171316,ENSG00000115414,ENSG00000185737,ENSG00000175866,ENSG00000196083
GO:BP	diencephalon development	GO:0021536	0.0378897	1.42148	78	187	7	17855	ENSG00000163132,ENSG00000128918,ENSG00000114251,ENSG00000164093,ENSG00000125845,ENSG00000179348,ENSG00000114315
GO:BP	neuron differentiation	GO:0030182	0.0393507	1.40505	1386	187	32	17855	ENSG00000128918,ENSG00000114251,ENSG00000107984,ENSG00000075223,ENSG00000108379,ENSG00000137872,ENSG00000175745,ENSG00000090776,ENSG00000129514,ENSG00000118137,ENSG00000198795,ENSG00000144579,ENSG00000109099,ENSG00000164093,ENSG00000107736,ENSG00000160145,ENSG00000115738,ENSG00000021645,ENSG00000125845,ENSG00000169242,ENSG00000121966,ENSG00000179348,ENSG00000114315,ENSG00000074527,ENSG00000162946…
GO:BP	negative regulation of cell development	GO:0010721	0.040794	1.3894	348	187	14	17855	ENSG00000114251,ENSG00000107984,ENSG00000075223,ENSG00000090932,ENSG00000108379,ENSG00000137872,ENSG00000175745,ENSG00000144579,ENSG00000109099,ENSG00000115738,ENSG00000169242,ENSG00000114315,ENSG00000184292,ENSG00000185737
GO:BP	epithelial to mesenchymal transition	GO:0001837	0.0410387	1.38681	142	187	9	17855	ENSG00000163132,ENSG00000054598,ENSG00000137273,ENSG00000114251,ENSG00000153071,ENSG00000129514,ENSG00000125845,ENSG00000169242,ENSG00000101665
GO:BP	regulation of release of sequestered calcium ion into cytosol by sarcoplasmic reticulum	GO:0010880	0.0415617	1.38131	32	187	5	17855	ENSG00000113448,ENSG00000183023,ENSG00000171316,ENSG00000151320,ENSG00000160014
GO:BP	sensory organ morphogenesis	GO:0090596	0.0428838	1.36771	260	187	12	17855	ENSG00000163132,ENSG00000137273,ENSG00000114251,ENSG00000164093,ENSG00000161798,ENSG00000179348,ENSG00000171316,ENSG00000111678,ENSG00000186716,ENSG00000111913,ENSG00000064393,ENSG00000137936
GO:BP	limb development	GO:0060173	0.044492	1.35172	180	187	10	17855	ENSG00000163132,ENSG00000128918,ENSG00000114251,ENSG00000107984,ENSG00000075223,ENSG00000108379,ENSG00000135111,ENSG00000164093,ENSG00000171316,ENSG00000171310
GO:BP	appendage development	GO:0048736	0.044492	1.35172	180	187	10	17855	ENSG00000163132,ENSG00000128918,ENSG00000114251,ENSG00000107984,ENSG00000075223,ENSG00000108379,ENSG00000135111,ENSG00000164093,ENSG00000171316,ENSG00000171310
GO:BP	regulation of signaling	GO:0023051	0.0457914	1.33922	3609	187	62	17855	ENSG00000177354,ENSG00000163132,ENSG00000114251,ENSG00000107984,ENSG00000165757,ENSG00000139292,ENSG00000108379,ENSG00000153071,ENSG00000129514,ENSG00000113448,ENSG00000118137,ENSG00000171564,ENSG00000137766,ENSG00000143878,ENSG00000132334,ENSG00000150995,ENSG00000156463,ENSG00000139318,ENSG00000183087,ENSG00000115594,ENSG00000160145,ENSG00000021645,ENSG00000125845,ENSG00000169242,ENSG00000121966…
GO:BP	negative regulation of transcription by RNA polymerase II	GO:0000122	0.0460872	1.33642	833	187	23	17855	ENSG00000163132,ENSG00000054598,ENSG00000107984,ENSG00000120093,ENSG00000135111,ENSG00000163565,ENSG00000175745,ENSG00000129514,ENSG00000099284,ENSG00000150347,ENSG00000115738,ENSG00000125845,ENSG00000169242,ENSG00000179348,ENSG00000180530,ENSG00000114315,ENSG00000245848,ENSG00000189060,ENSG00000113580,ENSG00000101665,ENSG00000196498,ENSG00000129757,ENSG00000064393
GO:BP	striated muscle tissue development	GO:0014706	0.0465784	1.33182	400	187	15	17855	ENSG00000128918,ENSG00000054598,ENSG00000114251,ENSG00000107984,ENSG00000075223,ENSG00000136630,ENSG00000135111,ENSG00000115738,ENSG00000125845,ENSG00000183023,ENSG00000155760,ENSG00000171316,ENSG00000151320,ENSG00000111913,ENSG00000101665
GO:BP	cardiac septum development	GO:0003279	0.0476913	1.32156	111	187	8	17855	ENSG00000114251,ENSG00000075223,ENSG00000135111,ENSG00000115738,ENSG00000114315,ENSG00000049192,ENSG00000171316,ENSG00000101665
GO:BP	mammary gland development	GO:0030879	0.0484858	1.31439	145	187	9	17855	ENSG00000163132,ENSG00000114251,ENSG00000108379,ENSG00000135111,ENSG00000170689,ENSG00000160145,ENSG00000115738,ENSG00000185737,ENSG00000196498
GO:BP	regulation of neurogenesis	GO:0050767	0.0487679	1.31187	836	187	23	17855	ENSG00000114251,ENSG00000107984,ENSG00000120093,ENSG00000075223,ENSG00000090932,ENSG00000108379,ENSG00000137872,ENSG00000175745,ENSG00000129514,ENSG00000144579,ENSG00000109099,ENSG00000160145,ENSG00000115738,ENSG00000125845,ENSG00000169242,ENSG00000121966,ENSG00000179348,ENSG00000114315,ENSG00000162946,ENSG00000171316,ENSG00000115414,ENSG00000185737,ENSG00000175866
GO:BP	in utero embryonic development	GO:0001701	0.0492947	1.3072	354	187	14	17855	ENSG00000163132,ENSG00000054598,ENSG00000135111,ENSG00000125845,ENSG00000179348,ENSG00000114315,ENSG00000108175,ENSG00000245848,ENSG00000171316,ENSG00000162909,ENSG00000140931,ENSG00000169908,ENSG00000135503,ENSG00000129757
GO:CC	collagen-containing extracellular matrix	GO:0062023	0.0234192	1.63043	402	191	14	18824	ENSG00000114251,ENSG00000197467,ENSG00000118137,ENSG00000171564,ENSG00000182492,ENSG00000154736,ENSG00000197249,ENSG00000262655,ENSG00000204291,ENSG00000074527,ENSG00000136999,ENSG00000115414,ENSG00000187720,ENSG00000134871
KEGG	TGF-beta signaling pathway	KEGG:04350	0.00655001	2.18376	93	87	7	7688	ENSG00000104899,ENSG00000164093,ENSG00000115738,ENSG00000125845,ENSG00000187720,ENSG00000101665,ENSG00000135503
KEGG	Axon guidance	KEGG:04360	0.0150505	1.82245	180	87	9	7688	ENSG00000114251,ENSG00000075223,ENSG00000137872,ENSG00000090776,ENSG00000173210,ENSG00000169242,ENSG00000121966,ENSG00000174775,ENSG00000074527
KEGG	Pathways in cancer	KEGG:05200	0.0191808	1.71713	527	87	16	7688	ENSG00000114251,ENSG00000090932,ENSG00000108379,ENSG00000186469,ENSG00000125845,ENSG00000121966,ENSG00000114315,ENSG00000174775,ENSG00000187266,ENSG00000245848,ENSG00000134202,ENSG00000155760,ENSG00000115414,ENSG00000186716,ENSG00000134871,ENSG00000160014
REAC	Defective B3GALTL causes Peters-plus syndrome (PpS)	REAC:R-HSA-5083635	0.0134297	1.87193	36	111	5	10558	ENSG00000154736,ENSG00000187676,ENSG00000262655,ENSG00000049192,ENSG00000187720
REAC	O-glycosylation of TSR domain-containing proteins	REAC:R-HSA-5173214	0.0153988	1.81251	37	111	5	10558	ENSG00000154736,ENSG00000187676,ENSG00000262655,ENSG00000049192,ENSG00000187720
REAC	Diseases associated with O-glycosylation of proteins	REAC:R-HSA-3906995	0.0252578	1.5976	66	111	6	10558	ENSG00000169550,ENSG00000154736,ENSG00000187676,ENSG00000262655,ENSG00000049192,ENSG00000187720
WP	Mesodermal Commitment Pathway	WP:WP2857	0.0328209	1.48385	146	95	9	6412	ENSG00000054598,ENSG00000107984,ENSG00000108379,ENSG00000135111,ENSG00000104899,ENSG00000129514,ENSG00000126705,ENSG00000150347,ENSG00000164093

## Sheet: REVIGO_summarized_terms_D4xD0
FUNCTION OF PUMILIO GENES IN HUMAN EMBRYONIC STEM CELLS AND THEIR ROLE IN STEMNESS AND CARDIOMYOGENESIS Silva, I.L.Z. et al.
Table Supplementary S2. Gene ontology analysis of mRNAs targets of PUM1 and PUM2 upregulated in 1 and 4 days of cardiomyogenesis. GO terms obtained with g:Profiler.
REVIGO_analysis_gProfiler_10-10-2019_D4vsD0_UP
term_ID	description	frequency	plot_X	plot_Y	plot_size	log10 p-value	uniqueness	dispensability	representative	eliminated
GO:0007155	cell adhesion	0.00544	-3.901	-5.368	4.844	-2.8587	0.986	0	7155	0
GO:0009887	animal organ morphogenesis	0.00264	-5.853	3.49	4.53	-7.8069	0.337	0	9887	0
GO:2000026	regulation of multicellular organismal development	0.00416	null	null	4.728	-4.0188	0.27	0.783	9887	1
GO:0060411	cardiac septum morphogenesis	0.00013	null	null	3.225	-1.5342	0.418	0.811	9887	1
GO:0048762	mesenchymal cell differentiation	0.00043	null	null	3.742	-5.4856	0.36	0.704	9887	1
GO:0048513	animal organ development	0.00779	null	null	5	-7.317	0.312	0.888	9887	1
GO:0090596	sensory organ morphogenesis	0.0008	null	null	4.013	-1.3677	0.372	0.876	9887	1
GO:0007399	nervous system development	0.00582	null	null	4.873	-5.7107	0.324	0.787	9887	1
GO:0003279	cardiac septum development	0.0002	null	null	3.411	-1.3216	0.412	0.917	9887	1
GO:0060429	epithelium development	0.003	null	null	4.585	-3.8647	0.407	0.796	9887	1
GO:0003007	heart morphogenesis	0.00056	null	null	3.858	-3.6915	0.375	0.718	9887	1
GO:0021983	pituitary gland development	9e-05	null	null	3.046	-3.2012	0.432	0.815	9887	1
GO:0072358	cardiovascular system development	0.00148	null	null	4.278	-2.5125	0.362	0.921	9887	1
GO:0072359	circulatory system development	0.00235	null	null	4.48	-4.9067	0.36	0.72	9887	1
GO:0001944	vasculature development	0.00145	null	null	4.27	-2.6093	0.362	0.991	9887	1
GO:0051241	negative regulation of multicellular organismal process	0.00211	null	null	4.432	-3.126	0.393	0.865	9887	1
GO:0051240	positive regulation of multicellular organismal process	0.00303	null	null	4.589	-1.5769	0.332	0.893	9887	1
GO:0060485	mesenchyme development	0.00056	null	null	3.856	-5.6939	0.384	0.718	9887	1
GO:0030154	cell differentiation	0.01133	null	null	5.162	-4.3243	0.349	0.851	9887	1
GO:0051960	regulation of nervous system development	0.00172	null	null	4.345	-1.425	0.287	0.851	9887	1
GO:0001568	blood vessel development	0.00136	null	null	4.243	-2.4035	0.364	0.91	9887	1
GO:0048839	inner ear development	0.00046	null	null	3.77	-1.7886	0.398	0.844	9887	1
GO:0048856	anatomical structure development	0.0254	null	null	5.513	-6.8182	0.357	0.722	9887	1
GO:0009790	embryo development	0.00311	null	null	4.6	-7.4547	0.361	0.735	9887	1
GO:0022603	regulation of anatomical structure morphogenesis	0.0083	null	null	5.027	-2.5153	0.287	0.85	9887	1
GO:0030182	neuron differentiation	0.00334	null	null	4.632	-1.405	0.31	0.962	9887	1
GO:0045595	regulation of cell differentiation	0.00345	null	null	4.645	-4.9894	0.313	0.743	9887	1
GO:0002009	morphogenesis of an epithelium	0.00153	null	null	4.294	-2.0216	0.412	0.861	9887	1
GO:0048869	cellular developmental process	0.01896	null	null	5.386	-4.5423	0.337	0.909	9887	1
GO:0050793	regulation of developmental process	0.01205	null	null	5.189	-5.8151	0.302	0.858	9887	1
GO:0007507	heart development	0.00127	null	null	4.211	-3.252	0.356	0.853	9887	1
GO:0048646	anatomical structure formation involved in morphogenesis	0.00409	null	null	4.72	-3.2781	0.411	0.757	9887	1
GO:0007275	multicellular organism development	0.01559	null	null	5.301	-7.983	0.307	0.921	9887	1
GO:0009888	tissue development	0.00491	null	null	4.799	-5.5161	0.413	0.772	9887	1
GO:0043583	ear development	0.00052	null	null	3.823	-2.0209	0.394	0.714	9887	1
GO:0001837	epithelial to mesenchymal transition	0.00027	null	null	3.535	-1.3868	0.374	0.937	9887	1
GO:0014706	striated muscle tissue development	0.00077	null	null	3.995	-1.3318	0.45	0.947	9887	1
GO:0060324	face development	0.0001	null	null	3.127	-2.7984	0.506	0.825	9887	1
GO:0048699	generation of neurons	0.00366	null	null	4.671	-2.4635	0.307	0.862	9887	1
GO:0014032	neural crest cell development	0.00017	null	null	3.335	-2.3432	0.381	0.911	9887	1
GO:0014031	mesenchymal cell development	0.00018	null	null	3.356	-2.1837	0.382	0.913	9887	1
GO:0048468	cell development	0.00573	null	null	4.866	-2.9825	0.357	0.818	9887	1
GO:0014033	neural crest cell differentiation	0.00019	null	null	3.386	-1.996	0.382	0.917	9887	1
GO:0030900	forebrain development	0.00071	null	null	3.957	-2.0444	0.372	0.939	9887	1
GO:0021536	diencephalon development	0.00017	null	null	3.344	-1.4215	0.415	0.852	9887	1
GO:0007423	sensory organ development	0.00159	null	null	4.309	-3.0746	0.36	0.778	9887	1
GO:0022008	neurogenesis	0.00423	null	null	4.735	-2.2421	0.302	0.924	9887	1
GO:0007417	central nervous system development	0.00191	null	null	4.388	-3.8373	0.357	0.798	9887	1
GO:0007420	brain development	0.00142	null	null	4.26	-6.3063	0.348	0.771	9887	1
GO:0009653	anatomical structure morphogenesis	0.01542	null	null	5.296	-7.4123	0.366	0.885	9887	1
GO:0048732	gland development	0.00095	null	null	4.086	-6.9355	0.378	0.747	9887	1
GO:0048731	system development	0.01264	null	null	5.21	-7.3279	0.303	0.863	9887	1
GO:0048729	tissue morphogenesis	0.0018	null	null	4.362	-3.4002	0.407	0.872	9887	1
GO:0048738	cardiac muscle tissue development	0.00039	null	null	3.697	-1.7895	0.379	0.869	9887	1
GO:0022610	biological adhesion	0.0055	2.773	-0.306	4.849	-2.8082	0.986	0	22610	0
GO:0032501	multicellular organismal process	0.02373	2.209	-4.804	5.483	-4.8011	0.986	0	32501	0
GO:0032502	developmental process	0.02812	-2.798	-6.157	5.557	-7.8041	0.986	0	32502	0
GO:0040007	growth	0.00317	-0.359	-3.971	4.609	-2.3244	0.986	0	40007	0
GO:0040011	locomotion	0.00997	0.565	-2.313	5.107	-2.2788	0.986	0	40011	0
GO:0048522	positive regulation of cellular process	0.01585	2.372	7.464	5.308	-3.5018	0.656	0	48522	0
GO:1902680	positive regulation of RNA biosynthetic process	0.00521	null	null	4.825	-2.4856	0.66	0.989	48522	1
GO:0031325	positive regulation of cellular metabolic process	0.01004	null	null	5.11	-2.9343	0.651	0.979	48522	1
GO:0048584	positive regulation of response to stimulus	0.00461	null	null	4.772	-2.1745	0.662	0.835	48522	1
GO:0051254	positive regulation of RNA metabolic process	0.00535	null	null	4.837	-1.9476	0.66	0.969	48522	1
GO:0045935	positive regulation of nucleobase-containing compound metabolic process	0.006	null	null	4.886	-1.4302	0.659	0.954	48522	1
GO:0010628	positive regulation of gene expression	0.00653	null	null	4.923	-2.5921	0.671	0.935	48522	1
GO:0045893	positive regulation of transcription, DNA-templated	0.00519	null	null	4.823	-2.2049	0.66	0.994	48522	1
GO:1903508	positive regulation of nucleic acid-templated transcription	0.00519	null	null	4.823	-2.4921	0.66	0.913	48522	1
GO:0009893	positive regulation of metabolic process	0.01048	null	null	5.129	-3.261	0.672	0.914	48522	1
GO:0010604	positive regulation of macromolecule metabolic process	0.00988	null	null	5.103	-3.4787	0.661	0.908	48522	1
GO:0045944	positive regulation of transcription from RNA polymerase II promoter	0.00369	null	null	4.675	-1.8291	0.664	0.963	48522	1
GO:0051094	positive regulation of developmental process	0.00258	null	null	4.521	-2.8442	0.28	0.788	48522	1
GO:0009967	positive regulation of signal transduction	0.00329	null	null	4.625	-1.9476	0.602	0.807	48522	1
GO:0051173	positive regulation of nitrogen compound metabolic process	0.00685	null	null	4.944	-3.2702	0.671	0.94	48522	1
GO:0007154	cell communication	0.07219	-1.859	-5.277	5.967	-1.6841	0.958	0.048	7154	0
GO:0016477	cell migration	0.00293	0.003	-4.26	4.575	-3.0244	0.771	0.069	16477	0
GO:0030334	regulation of cell migration	0.00144	null	null	4.267	-2.8289	0.666	0.854	16477	1
GO:0030335	positive regulation of cell migration	0.00076	null	null	3.988	-2.0447	0.594	0.942	16477	1
GO:0051272	positive regulation of cellular component movement	0.00081	null	null	4.015	-1.614	0.606	0.932	16477	1
GO:0051270	regulation of cellular component movement	0.00169	null	null	4.337	-2.5694	0.692	0.751	16477	1
GO:0048870	cell motility	0.00633	null	null	4.91	-2.011	0.759	0.923	16477	1
GO:2000145	regulation of cell motility	0.00154	null	null	4.296	-2.2995	0.666	0.979	16477	1
GO:2000147	positive regulation of cell motility	0.00078	null	null	4	-1.7966	0.595	0.992	16477	1
GO:0040012	regulation of locomotion	0.00183	null	null	4.372	-2.2005	0.771	0.752	16477	1
GO:0040017	positive regulation of locomotion	0.00087	null	null	4.048	-1.4793	0.675	0.926	16477	1
GO:0001667	ameboidal-type cell migration	0.00084	null	null	4.031	-3.0192	0.786	0.779	16477	1
GO:0043062	extracellular structure organization	0.00061	-4.907	-3.97	3.894	-1.6309	0.872	0.141	43062	0
GO:0010880	regulation of release of sequestered calcium ion into cytosol by sarcoplasmic reticulum	3e-05	1.578	5.922	2.607	-1.3813	0.733	0.187	10880	0
GO:0051098	regulation of binding	0.00073	1.283	8.498	3.974	-1.6338	0.848	0.222	51098	0
GO:0051674	localization of cell	0.00633	2.87	-1.806	4.91	-2.011	0.953	0.253	51674	0
GO:0007166	cell surface receptor signaling pathway	0.0092	3.615	4.254	5.072	-3.2195	0.694	0.307	7166	0
GO:0048518	positive regulation of biological process	0.01744	2.205	7.23	5.35	-3.5134	0.798	0.323	48518	0
GO:0048519	negative regulation of biological process	0.01984	1.873	7.683	5.406	-2.8199	0.796	0.332	48519	0
GO:0071495	cellular response to endogenous stimulus	0.00402	4.779	-1.497	4.712	-1.7288	0.937	0.362	71495	0
GO:0009719	response to endogenous stimulus	0.00526	5.024	-1.22	4.829	-1.7244	0.936	0.372	9719	0
GO:0042221	response to chemical	0.03071	5.049	-0.652	5.595	-2.6506	0.927	0.452	42221	0
GO:0070887	cellular response to chemical stimulus	0.01007	5.377	-0.11	5.111	-2.0173	0.901	0.457	70887	0
GO:0071310	cellular response to organic substance	0.00651	null	null	4.922	-2.2134	0.904	0.701	70887	1
GO:0010033	response to organic substance	0.009	null	null	5.062	-1.9703	0.924	0.725	70887	1
GO:0007167	enzyme linked receptor protein signaling pathway	0.00279	3.837	4.016	4.554	-2.9132	0.717	0.48	7167	0
GO:0007267	cell-cell signaling	0.00407	4.501	3.614	4.718	-1.6834	0.826	0.493	7267	0
GO:0048863	stem cell differentiation	0.00047	-5.873	1.966	3.777	-2.093	0.45	0.517	48863	0
GO:0010646	regulation of cell communication	0.00929	3.112	6.277	5.076	-1.4985	0.781	0.521	10646	0
GO:0023051	regulation of signaling	0.00934	3.364	5.934	5.079	-1.3392	0.791	0.536	23051	0
GO:0048864	stem cell development	0.00019	-6.129	1.847	3.377	-2.1837	0.459	0.545	48864	0
GO:0051093	negative regulation of developmental process	0.00188	-3.375	4.614	4.381	-3.9455	0.339	0.568	51093	0
GO:0048523	negative regulation of cellular process	0.0183	null	null	5.371	-3.4959	0.726	0.748	51093	1
GO:1902679	negative regulation of RNA biosynthetic process	0.00612	null	null	4.895	-1.7669	0.722	0.986	51093	1
GO:0045892	negative regulation of transcription, DNA-templated	0.00592	null	null	4.881	-2.1434	0.723	0.842	51093	1
GO:1903507	negative regulation of nucleic acid-templated transcription	0.00609	null	null	4.893	-1.7807	0.722	0.99	51093	1
GO:0000122	negative regulation of transcription from RNA polymerase II promoter	0.00199	null	null	4.408	-1.3364	0.75	0.894	51093	1
GO:0048589	developmental growth	0.00177	-6.629	2.56	4.356	-2.7039	0.445	0.573	48589	0
GO:0060322	head development	0.00151	-6.457	2.517	4.287	-6.3625	0.443	0.576	60322	0
GO:0060173	limb development	0.00036	-5.606	4.465	3.663	-1.3517	0.435	0.591	60173	0
GO:0009952	anterior/posterior pattern specification	0.00059	-5.448	3.483	3.88	-4.6378	0.416	0.613	9952	0
GO:0003002	regionalization	0.00117	null	null	4.177	-3.4293	0.393	0.919	9952	1
GO:0035270	endocrine system development	0.00029	-5.558	4.171	3.578	-3.5083	0.429	0.614	35270	0
GO:0048736	appendage development	0.00062	-5.502	3.126	3.901	-1.3517	0.417	0.615	48736	0
GO:0035239	tube morphogenesis	0.00112	-6.291	3.715	4.158	-3.5408	0.394	0.645	35239	0
GO:0072001	renal system development	0.00066	-6.045	3.214	3.928	-1.4557	0.404	0.651	72001	0
GO:0001655	urogenital system development	0.00073	-5.8	3.042	3.974	-2.945	0.401	0.656	1655	0
GO:0007389	pattern specification process	0.00147	-5.923	4.23	4.274	-3.9692	0.389	0.657	7389	0
GO:0051239	regulation of multicellular organismal process	0.00628	-2.376	5.941	4.906	-6.7399	0.431	0.664	51239	0
GO:0048598	embryonic morphogenesis	0.00171	-6.199	3.487	4.341	-5.1586	0.368	0.667	48598	0
GO:0048562	embryonic organ morphogenesis	0.00079	null	null	4.005	-3.7705	0.367	0.852	48598	1
GO:0048568	embryonic organ development	0.00113	null	null	4.16	-4.1972	0.362	0.875	48598	1
GO:0009792	embryo development ending in birth or egg hatching	0.00155	null	null	4.298	-3.9784	0.376	0.896	48598	1
GO:0043009	chordate embryonic development	0.00135	null	null	4.238	-4.2423	0.38	0.887	48598	1
GO:0001701	in utero embryonic development	0.00056	null	null	3.86	-1.3072	0.409	0.917	48598	1
GO:0035295	tube development	0.00178	-5.957	4.038	4.359	-3.8444	0.382	0.668	35295	0
GO:0030879	mammary gland development	0.00021	-5.303	3.794	3.432	-1.3144	0.424	0.669	30879	0
GO:0045596	negative regulation of cell differentiation	0.00128	-3.244	4.206	4.214	-3.5862	0.318	0.675	45596	0
GO:0010721	negative regulation of cell development	0.00055	null	null	3.852	-1.3894	0.339	0.885	45596	1
GO:0045597	positive regulation of cell differentiation	0.00168	null	null	4.333	-2.383	0.265	0.866	45596	1
GO:0060284	regulation of cell development	0.00174	null	null	4.35	-2.1416	0.324	0.887	45596	1
GO:0050768	negative regulation of neurogenesis	0.00046	null	null	3.775	-1.4404	0.294	0.874	45596	1
GO:0050767	regulation of neurogenesis	0.00146	null	null	4.272	-1.3119	0.272	0.904	45596	1
GO:0001501	skeletal system development	0.00107	-5.946	3.796	4.139	-1.6556	0.388	0.676	1501	0
GO:0000904	cell morphogenesis involved in differentiation	0.00188	-5.57	1.916	4.382	-1.5259	0.383	0.69	904	0
GO:0090092	regulation of transmembrane receptor protein serine/threonine kinase signaling pathway	0.00054	4.032	3.798	3.84	-1.7156	0.738	0.693	90092	0
